# Supplementary material for: AutoClickChem: Click Chemistry in Silico
Source: PLoS Comput Biol. 2012 Mar 15;8(3):e1002397. doi: 10.1371/journal.pcbi.1002397 (PMC3305364; doi:10.1371/journal.pcbi.1002397)
Supplement: Text S2 — Compressed file of the AutoClickChem source code. (TAR) [file pcbi.1002397.s003.tar]

Archive with 194 entries (175 files):
- autoclickchem_1_0_0
- autoclickchem_1_0_0/pymolecule.py
- autoclickchem_1_0_0/README
- autoclickchem_1_0_0/examples
- autoclickchem_1_0_0/examples/acid_anhydride
- autoclickchem_1_0_0/examples/acid_anhydride/ZINC59681155.pdb
- autoclickchem_1_0_0/examples/acid_anhydride/ZINC59818875.pdb
- autoclickchem_1_0_0/examples/acid_anhydride/ZINC59039427.pdb
- autoclickchem_1_0_0/examples/acid_anhydride/ZINC59255776.pdb
- autoclickchem_1_0_0/examples/acid_anhydride/ZINC45331639.pdb
- autoclickchem_1_0_0/examples/acid_anhydride/ZINC59681152.pdb
- autoclickchem_1_0_0/examples/acid_anhydride/ZINC60003616.pdb
- autoclickchem_1_0_0/examples/acid_anhydride/ZINC08585917.pdb
- autoclickchem_1_0_0/examples/acid_anhydride/ZINC60003618.pdb
- autoclickchem_1_0_0/examples/acid_anhydride/ZINC59825296.pdb
- autoclickchem_1_0_0/examples/isocyanate
- autoclickchem_1_0_0/examples/isocyanate/ZINC01575577.pdb
- autoclickchem_1_0_0/examples/isocyanate/ZINC01627092.pdb
- autoclickchem_1_0_0/examples/isocyanate/ZINC01562081.pdb
- autoclickchem_1_0_0/examples/isocyanate/ZINC01711364.pdb
- autoclickchem_1_0_0/examples/isocyanate/ZINC01575578.pdb
- autoclickchem_1_0_0/examples/isocyanate/ZINC01708235.pdb
- autoclickchem_1_0_0/examples/isocyanate/ZINC01562082.pdb
- autoclickchem_1_0_0/examples/isocyanate/ZINC01603442.pdb
- autoclickchem_1_0_0/examples/isocyanate/ZINC01766603.pdb
- autoclickchem_1_0_0/examples/isocyanate/ZINC01693377.pdb
- autoclickchem_1_0_0/examples/halide
- autoclickchem_1_0_0/examples/halide/ZINC01484660.pdb
- autoclickchem_1_0_0/examples/halide/ZINC01575579.pdb
- autoclickchem_1_0_0/examples/halide/ZINC01586727.pdb
- autoclickchem_1_0_0/examples/halide/ZINC01562138.pdb
- autoclickchem_1_0_0/examples/halide/ZINC00967346.pdb
- autoclickchem_1_0_0/examples/halide/ZINC01586729.pdb
- autoclickchem_1_0_0/examples/halide/ZINC01586728.pdb
- autoclickchem_1_0_0/examples/halide/ZINC01577259.pdb
- autoclickchem_1_0_0/examples/halide/ZINC02140848.pdb
- autoclickchem_1_0_0/examples/halide/ZINC01587858.pdb
- autoclickchem_1_0_0/examples/acyl_halide
- autoclickchem_1_0_0/examples/acyl_halide/ZINC01609476.pdb
- autoclickchem_1_0_0/examples/acyl_halide/ZINC01639557.pdb
- autoclickchem_1_0_0/examples/acyl_halide/ZINC01659831.pdb
- autoclickchem_1_0_0/examples/acyl_halide/ZINC01736653.pdb
- autoclickchem_1_0_0/examples/acyl_halide/ZINC01752310.pdb
- autoclickchem_1_0_0/examples/acyl_halide/ZINC01631211.pdb
- autoclickchem_1_0_0/examples/acyl_halide/ZINC01648220.pdb
- autoclickchem_1_0_0/examples/acyl_halide/ZINC01534960.pdb
- autoclickchem_1_0_0/examples/acyl_halide/ZINC01609475.pdb
- autoclickchem_1_0_0/examples/acyl_halide/ZINC01730995.pdb
- autoclickchem_1_0_0/examples/amine
- autoclickchem_1_0_0/examples/amine/ZINC00366418.pdb
- autoclickchem_1_0_0/examples/amine/ZINC00006188.pdb
- autoclickchem_1_0_0/examples/amine/ZINC00004161.pdb
- autoclickchem_1_0_0/examples/amine/ZINC00010617.pdb
- autoclickchem_1_0_0/examples/amine/ZINC00001944.pdb
- autoclickchem_1_0_0/examples/amine/ZINC00001028.pdb
- autoclickchem_1_0_0/examples/amine/ZINC00004829.pdb
- autoclickchem_1_0_0/examples/amine/ZINC00002233.pdb
- autoclickchem_1_0_0/examples/amine/ZINC00001234.pdb
- autoclickchem_1_0_0/examples/amine/ZINC00001101.pdb
- autoclickchem_1_0_0/examples/isothiocyanate
- autoclickchem_1_0_0/examples/isothiocyanate/ZINC01576853.pdb
- autoclickchem_1_0_0/examples/isothiocyanate/ZINC01669338.pdb
- autoclickchem_1_0_0/examples/isothiocyanate/ZINC01687017.pdb
- autoclickchem_1_0_0/examples/isothiocyanate/ZINC01736702.pdb
- autoclickchem_1_0_0/examples/isothiocyanate/ZINC00160592.pdb
- autoclickchem_1_0_0/examples/isothiocyanate/ZINC01733350.pdb
- autoclickchem_1_0_0/examples/isothiocyanate/ZINC01529592.pdb
- autoclickchem_1_0_0/examples/isothiocyanate/ZINC00167189.pdb
- autoclickchem_1_0_0/examples/isothiocyanate/ZINC00167186.pdb
- autoclickchem_1_0_0/examples/isothiocyanate/ZINC01606013.pdb
- autoclickchem_1_0_0/examples/alkyne
- autoclickchem_1_0_0/examples/alkyne/ZINC45205886.pdb
- autoclickchem_1_0_0/examples/alkyne/ZINC39049764.pdb
- autoclickchem_1_0_0/examples/alkyne/ZINC39602818.pdb
- autoclickchem_1_0_0/examples/alkyne/ZINC39049083.pdb
- autoclickchem_1_0_0/examples/alkyne/ZINC45205888.pdb
- autoclickchem_1_0_0/examples/alkyne/ZINC59390767.pdb
- autoclickchem_1_0_0/examples/alkyne/ZINC45205887.pdb
- autoclickchem_1_0_0/examples/alkyne/ZINC59390814.pdb
- autoclickchem_1_0_0/examples/alkyne/ZINC45205889.pdb
- autoclickchem_1_0_0/examples/alkyne/ZINC59376946.pdb
- autoclickchem_1_0_0/examples/README
- autoclickchem_1_0_0/examples/alcohol
- autoclickchem_1_0_0/examples/alcohol/ZINC00033574.pdb
- autoclickchem_1_0_0/examples/alcohol/ZINC00126761.pdb
- autoclickchem_1_0_0/examples/alcohol/ZINC00000267.pdb
- autoclickchem_1_0_0/examples/alcohol/ZINC00012345.pdb
- autoclickchem_1_0_0/examples/alcohol/ZINC00001683.pdb
- autoclickchem_1_0_0/examples/alcohol/ZINC00026231.pdb
- autoclickchem_1_0_0/examples/alcohol/ZINC00000411.pdb
- autoclickchem_1_0_0/examples/alcohol/ZINC00002054.pdb
- autoclickchem_1_0_0/examples/alcohol/ZINC00021088.pdb
- autoclickchem_1_0_0/examples/alcohol/ZINC00001799.pdb
- autoclickchem_1_0_0/examples/carboxylate
- autoclickchem_1_0_0/examples/carboxylate/ZINC49756127.pdb
- autoclickchem_1_0_0/examples/carboxylate/ZINC20442588.pdb
- autoclickchem_1_0_0/examples/carboxylate/ZINC38232976.pdb
- autoclickchem_1_0_0/examples/carboxylate/ZINC32599190.pdb
- autoclickchem_1_0_0/examples/carboxylate/ZINC13375247.pdb
- autoclickchem_1_0_0/examples/carboxylate/ZINC22002094.pdb
- autoclickchem_1_0_0/examples/carboxylate/ZINC13375249.pdb
- autoclickchem_1_0_0/examples/carboxylate/ZINC19366626.pdb
- autoclickchem_1_0_0/examples/carboxylate/ZINC19366628.pdb
- autoclickchem_1_0_0/examples/carboxylate/ZINC13375248.pdb
- autoclickchem_1_0_0/examples/sulfonyl_azide
- autoclickchem_1_0_0/examples/sulfonyl_azide/ZINC05379860.pdb
- autoclickchem_1_0_0/examples/sulfonyl_azide/ZINC15785178.pdb
- autoclickchem_1_0_0/examples/sulfonyl_azide/ZINC04683339.pdb
- autoclickchem_1_0_0/examples/sulfonyl_azide/ZINC06292534.pdb
- autoclickchem_1_0_0/examples/sulfonyl_azide/ZINC05181342.pdb
- autoclickchem_1_0_0/examples/sulfonyl_azide/ZINC05181338.pdb
- autoclickchem_1_0_0/examples/sulfonyl_azide/ZINC05290249.pdb
- autoclickchem_1_0_0/examples/sulfonyl_azide/ZINC13520910.pdb
- autoclickchem_1_0_0/examples/sulfonyl_azide/ZINC05181337.pdb
- autoclickchem_1_0_0/examples/sulfonyl_azide/ZINC05181340.pdb
- autoclickchem_1_0_0/examples/alkene
- autoclickchem_1_0_0/examples/alkene/ZINC01678941.pdb
- autoclickchem_1_0_0/examples/alkene/ZINC00396002.pdb
- autoclickchem_1_0_0/examples/alkene/ZINC01699369.pdb
- autoclickchem_1_0_0/examples/alkene/ZINC00157886.pdb
- autoclickchem_1_0_0/examples/alkene/ZINC01699405.pdb
- autoclickchem_1_0_0/examples/alkene/ZINC00391585.pdb
- autoclickchem_1_0_0/examples/alkene/ZINC00396003.pdb
- autoclickchem_1_0_0/examples/alkene/ZINC00393752.pdb
- autoclickchem_1_0_0/examples/alkene/ZINC00087706.pdb
- autoclickchem_1_0_0/examples/alkene/ZINC00391583.pdb
- autoclickchem_1_0_0/examples/ester
- autoclickchem_1_0_0/examples/ester/ZINC00001657.pdb
- autoclickchem_1_0_0/examples/ester/ZINC00001113.pdb
- autoclickchem_1_0_0/examples/ester/ZINC00001527.pdb
- autoclickchem_1_0_0/examples/ester/ZINC00001267.pdb
- autoclickchem_1_0_0/examples/ester/ZINC00001037.pdb
- autoclickchem_1_0_0/examples/ester/ZINC00000140.pdb
- autoclickchem_1_0_0/examples/ester/ZINC00001710.pdb
- autoclickchem_1_0_0/examples/ester/ZINC00000078.pdb
- autoclickchem_1_0_0/examples/ester/ZINC00000392.pdb
- autoclickchem_1_0_0/examples/ester/ZINC00000345.pdb
- autoclickchem_1_0_0/examples/thio_acid
- autoclickchem_1_0_0/examples/thio_acid/ZINC00400560.pdb
- autoclickchem_1_0_0/examples/thio_acid/ZINC02043774.pdb
- autoclickchem_1_0_0/examples/thio_acid/ZINC01692438.pdb
- autoclickchem_1_0_0/examples/thio_acid/ZINC01679028.pdb
- autoclickchem_1_0_0/examples/thio_acid/ZINC01703755.pdb
- autoclickchem_1_0_0/examples/thio_acid/ZINC01715430.pdb
- autoclickchem_1_0_0/examples/thio_acid/ZINC07260872.pdb
- autoclickchem_1_0_0/examples/thio_acid/ZINC01568852.pdb
- autoclickchem_1_0_0/examples/thio_acid/ZINC04879756.pdb
- autoclickchem_1_0_0/examples/thio_acid/ZINC02572607.pdb
- autoclickchem_1_0_0/examples/epoxide
- autoclickchem_1_0_0/examples/epoxide/ZINC59587533.pdb
- autoclickchem_1_0_0/examples/epoxide/ZINC40168242.pdb
- autoclickchem_1_0_0/examples/epoxide/ZINC59587516.pdb
- autoclickchem_1_0_0/examples/epoxide/ZINC59587504.pdb
- autoclickchem_1_0_0/examples/epoxide/ZINC59587527.pdb
- autoclickchem_1_0_0/examples/epoxide/ZINC59142777.pdb
- autoclickchem_1_0_0/examples/epoxide/ZINC59587521.pdb
- autoclickchem_1_0_0/examples/epoxide/ZINC59587508.pdb
- autoclickchem_1_0_0/examples/epoxide/ZINC59142776.pdb
- autoclickchem_1_0_0/examples/epoxide/ZINC40168240.pdb
- autoclickchem_1_0_0/examples/thiol
- autoclickchem_1_0_0/examples/thiol/ZINC00024915.pdb
- autoclickchem_1_0_0/examples/thiol/ZINC00153137.pdb
- autoclickchem_1_0_0/examples/thiol/ZINC00114124.pdb
- autoclickchem_1_0_0/examples/thiol/ZINC00395104.pdb
- autoclickchem_1_0_0/examples/thiol/ZINC00114127.pdb
- autoclickchem_1_0_0/examples/thiol/ZINC00388480.pdb
- autoclickchem_1_0_0/examples/thiol/ZINC00403014.pdb
- autoclickchem_1_0_0/examples/thiol/ZINC00024916.pdb
- autoclickchem_1_0_0/examples/thiol/ZINC00388704.pdb
- autoclickchem_1_0_0/examples/thiol/ZINC00393134.pdb
- autoclickchem_1_0_0/examples/chloroformate
- autoclickchem_1_0_0/examples/chloroformate/ZINC02041079.pdb
- autoclickchem_1_0_0/examples/chloroformate/ZINC02033143.pdb
- autoclickchem_1_0_0/examples/chloroformate/ZINC02242591.pdb
- autoclickchem_1_0_0/examples/chloroformate/ZINC02031641.pdb
- autoclickchem_1_0_0/examples/chloroformate/ZINC02034866.pdb
- autoclickchem_1_0_0/examples/chloroformate/ZINC01845909.pdb
- autoclickchem_1_0_0/examples/chloroformate/ZINC02041092.pdb
- autoclickchem_1_0_0/examples/chloroformate/ZINC02040572.pdb
- autoclickchem_1_0_0/examples/chloroformate/ZINC01586736.pdb
- autoclickchem_1_0_0/examples/chloroformate/ZINC00388452.pdb
- autoclickchem_1_0_0/examples/azide
- autoclickchem_1_0_0/examples/azide/ZINC42416254.pdb
- autoclickchem_1_0_0/examples/azide/ZINC42415839.pdb
- autoclickchem_1_0_0/examples/azide/ZINC60270763.pdb
- autoclickchem_1_0_0/examples/azide/ZINC60270767.pdb
- autoclickchem_1_0_0/examples/azide/ZINC42415733.pdb
- autoclickchem_1_0_0/examples/azide/ZINC42416081.pdb
- autoclickchem_1_0_0/examples/azide/ZINC42416458.pdb
- autoclickchem_1_0_0/examples/azide/ZINC42416255.pdb
- autoclickchem_1_0_0/examples/azide/ZINC42415739.pdb
- autoclickchem_1_0_0/examples/azide/ZINC42391272.pdb
- autoclickchem_1_0_0/autoclickchem.py
- autoclickchem_1_0_0/COPYING
