# Supplementary material for: AutoClickChem: Click Chemistry in Silico
Source: PLoS Comput Biol. 2012 Mar 15;8(3):e1002397. doi: 10.1371/journal.pcbi.1002397 (PMC3305364; doi:10.1371/journal.pcbi.1002397)
Supplement: Text S2 — Compressed file of the AutoClickChem source code. (TAR) [file pcbi.1002397.s003.tar › autoclickchem_1_0_0/examples/acid_anhydride/ZINC59818875.pdb]

HETATM    1  C   LIG     1      -0.016   1.327   0.009  1.00  0.00           C  
HETATM    2  C   LIG     1       0.002  -0.004   0.002  1.00  0.00           C  
HETATM    3  C   LIG     1       1.284  -0.721  -0.014  1.00  0.00           C  
HETATM    4  O   LIG     1       2.328  -0.099  -0.021  1.00  0.00           O  
HETATM    5  O   LIG     1       1.302  -2.071  -0.021  1.00  0.00           O  
HETATM    6  C   LIG     1       2.502  -2.688  -0.036  1.00  0.00           C  
HETATM    7  O   LIG     1       3.524  -2.030  -0.043  1.00  0.00           O  
HETATM    8  C   LIG     1       2.574  -4.155  -0.045  1.00  0.00           C  
HETATM    9  C   LIG     1       3.757  -4.764  -0.059  1.00  0.00           C  
HETATM   10  H   LIG     1       0.912   1.880   0.003  1.00  0.00           H  
HETATM   11  H   LIG     1      -0.959   1.854   0.017  1.00  0.00           H  
HETATM   12  H   LIG     1      -0.926  -0.557   0.008  1.00  0.00           H  
HETATM   13  H   LIG     1       1.666  -4.740  -0.039  1.00  0.00           H  
HETATM   14  H   LIG     1       4.665  -4.180  -0.065  1.00  0.00           H  
HETATM   15  H   LIG     1       3.810  -5.843  -0.066  1.00  0.00           H  
