# Supplementary material for: AutoClickChem: Click Chemistry in Silico
Source: PLoS Comput Biol. 2012 Mar 15;8(3):e1002397. doi: 10.1371/journal.pcbi.1002397 (PMC3305364; doi:10.1371/journal.pcbi.1002397)
Supplement: Text S2 — Compressed file of the AutoClickChem source code. (TAR) [file pcbi.1002397.s003.tar › autoclickchem_1_0_0/examples/acid_anhydride/ZINC59039427.pdb]

HETATM    1  C   LIG     1      -0.018   1.503   0.010  1.00  0.00           C  
HETATM    2  C   LIG     1       0.002  -0.004   0.002  1.00  0.00           C  
HETATM    3  C   LIG     1       1.164  -0.654  -0.013  1.00  0.00           C  
HETATM    4  C   LIG     1      -1.260  -0.756   0.010  1.00  0.00           C  
HETATM    5  O   LIG     1      -1.244  -1.971   0.003  1.00  0.00           O  
HETATM    6  O   LIG     1      -2.438  -0.097   0.025  1.00  0.00           O  
HETATM    7  C   LIG     1      -3.573  -0.828   0.032  1.00  0.00           C  
HETATM    8  O   LIG     1      -3.514  -2.041   0.025  1.00  0.00           O  
HETATM    9  C   LIG     1      -4.879  -0.156   0.048  1.00  0.00           C  
HETATM   10  C   LIG     1      -5.998  -0.876   0.055  1.00  0.00           C  
HETATM   11  H   LIG     1       1.004   1.880   0.003  1.00  0.00           H  
HETATM   12  H   LIG     1      -0.545   1.864  -0.873  1.00  0.00           H  
HETATM   13  H   LIG     1      -0.529   1.854   0.907  1.00  0.00           H  
HETATM   14  H   LIG     1       1.179  -1.734  -0.018  1.00  0.00           H  
HETATM   15  H   LIG     1       2.092  -0.101  -0.018  1.00  0.00           H  
HETATM   16  H   LIG     1      -4.931   0.923   0.054  1.00  0.00           H  
HETATM   17  H   LIG     1      -5.946  -1.955   0.048  1.00  0.00           H  
HETATM   18  H   LIG     1      -6.958  -0.383   0.066  1.00  0.00           H  
