# Supplementary material for: AutoClickChem: Click Chemistry in Silico
Source: PLoS Comput Biol. 2012 Mar 15;8(3):e1002397. doi: 10.1371/journal.pcbi.1002397 (PMC3305364; doi:10.1371/journal.pcbi.1002397)
Supplement: Text S2 — Compressed file of the AutoClickChem source code. (TAR) [file pcbi.1002397.s003.tar › autoclickchem_1_0_0/examples/acid_anhydride/ZINC59255776.pdb]

HETATM    1  C   LIG     1      -0.018   1.503   0.010  1.00  0.00           C  
HETATM    2  C   LIG     1       0.002  -0.004   0.002  1.00  0.00           C  
HETATM    3  O   LIG     1       1.056  -0.594  -0.011  1.00  0.00           O  
HETATM    4  O   LIG     1      -1.154  -0.693   0.009  1.00  0.00           O  
HETATM    5  C   LIG     1      -1.089  -2.036   0.002  1.00  0.00           C  
HETATM    6  O   LIG     1      -0.014  -2.589  -0.012  1.00  0.00           O  
HETATM    7  C   LIG     1      -2.356  -2.852   0.009  1.00  0.00           C  
HETATM    8  O   LIG     1      -2.027  -4.243  -0.001  1.00  0.00           O  
HETATM    9  C   LIG     1      -3.163  -5.109   0.005  1.00  0.00           C  
HETATM   10  H   LIG     1       1.004   1.880   0.003  1.00  0.00           H  
HETATM   11  H   LIG     1      -0.545   1.864  -0.873  1.00  0.00           H  
HETATM   12  H   LIG     1      -0.529   1.854   0.907  1.00  0.00           H  
HETATM   13  H   LIG     1      -2.931  -2.622   0.906  1.00  0.00           H  
HETATM   14  H   LIG     1      -2.948  -2.612  -0.874  1.00  0.00           H  
HETATM   15  H   LIG     1      -3.755  -4.925   0.901  1.00  0.00           H  
HETATM   16  H   LIG     1      -3.772  -4.916  -0.878  1.00  0.00           H  
HETATM   17  H   LIG     1      -2.829  -6.146  -0.004  1.00  0.00           H  
