# Supplementary material for: AutoClickChem: Click Chemistry in Silico
Source: PLoS Comput Biol. 2012 Mar 15;8(3):e1002397. doi: 10.1371/journal.pcbi.1002397 (PMC3305364; doi:10.1371/journal.pcbi.1002397)
Supplement: Text S2 — Compressed file of the AutoClickChem source code. (TAR) [file pcbi.1002397.s003.tar › autoclickchem_1_0_0/examples/acid_anhydride/ZINC45331639.pdb]

HETATM    1  C   LIG     1      -0.019   1.526   0.010  1.00  0.00           C  
HETATM    2  C   LIG     1       0.002  -0.004   0.002  1.00  0.00           C  
HETATM    3  C   LIG     1       0.707  -0.490  -1.238  1.00  0.00           C  
HETATM    4  O   LIG     1       1.148   0.305  -2.033  1.00  0.00           O  
HETATM    5  O   LIG     1       0.846  -1.810  -1.459  1.00  0.00           O  
HETATM    6  C   LIG     1       1.483  -2.199  -2.579  1.00  0.00           C  
HETATM    7  O   LIG     1       1.909  -1.372  -3.349  1.00  0.00           O  
HETATM    8  C   LIG     1       1.663  -3.666  -2.872  1.00  0.00           C  
HETATM    9  C   LIG     1       2.413  -3.834  -4.195  1.00  0.00           C  
HETATM   10  H   LIG     1       1.004   1.903   0.003  1.00  0.00           H  
HETATM   11  H   LIG     1      -0.546   1.887  -0.873  1.00  0.00           H  
HETATM   12  H   LIG     1      -0.529   1.877   0.907  1.00  0.00           H  
HETATM   13  H   LIG     1       0.529  -0.365   0.885  1.00  0.00           H  
HETATM   14  H   LIG     1      -1.020  -0.381   0.010  1.00  0.00           H  
HETATM   15  H   LIG     1       2.237  -4.129  -2.068  1.00  0.00           H  
HETATM   16  H   LIG     1       0.687  -4.145  -2.944  1.00  0.00           H  
HETATM   17  H   LIG     1       2.543  -4.895  -4.407  1.00  0.00           H  
HETATM   18  H   LIG     1       1.839  -3.371  -4.998  1.00  0.00           H  
HETATM   19  H   LIG     1       3.389  -3.355  -4.123  1.00  0.00           H  
