# Supplementary material for: AutoClickChem: Click Chemistry in Silico
Source: PLoS Comput Biol. 2012 Mar 15;8(3):e1002397. doi: 10.1371/journal.pcbi.1002397 (PMC3305364; doi:10.1371/journal.pcbi.1002397)
Supplement: Text S2 — Compressed file of the AutoClickChem source code. (TAR) [file pcbi.1002397.s003.tar › autoclickchem_1_0_0/examples/acid_anhydride/ZINC59681152.pdb]

HETATM    1  C   LIG     1      -0.016   1.327   0.009  1.00  0.00           C  
HETATM    2  C   LIG     1       0.002  -0.004   0.002  1.00  0.00           C  
HETATM    3  C   LIG     1      -1.260  -0.756   0.010  1.00  0.00           C  
HETATM    4  O   LIG     1      -2.320  -0.163   0.023  1.00  0.00           O  
HETATM    5  O   LIG     1      -1.242  -2.106   0.003  1.00  0.00           O  
HETATM    6  C   LIG     1      -2.420  -2.753   0.010  1.00  0.00           C  
HETATM    7  O   LIG     1      -3.453  -2.127   0.024  1.00  0.00           O  
HETATM    8  C   LIG     1      -2.452  -4.260   0.003  1.00  0.00           C  
HETATM    9  H   LIG     1      -2.292  -4.741   0.967  1.00  0.00           H  
HETATM   10  C   LIG     1      -1.937  -4.978  -1.246  1.00  0.00           C  
HETATM   11  O   LIG     1      -3.329  -4.902  -0.925  1.00  0.00           O  
HETATM   12  H   LIG     1       0.912   1.880   0.003  1.00  0.00           H  
HETATM   13  H   LIG     1      -0.959   1.854   0.017  1.00  0.00           H  
HETATM   14  H   LIG     1       0.945  -0.531  -0.010  1.00  0.00           H  
HETATM   15  H   LIG     1      -1.571  -4.364  -2.070  1.00  0.00           H  
HETATM   16  H   LIG     1      -1.435  -5.936  -1.111  1.00  0.00           H  
