# Supplementary material for: AutoClickChem: Click Chemistry in Silico
Source: PLoS Comput Biol. 2012 Mar 15;8(3):e1002397. doi: 10.1371/journal.pcbi.1002397 (PMC3305364; doi:10.1371/journal.pcbi.1002397)
Supplement: Text S2 — Compressed file of the AutoClickChem source code. (TAR) [file pcbi.1002397.s003.tar › autoclickchem_1_0_0/examples/acid_anhydride/ZINC60003616.pdb]

HETATM    1  C   LIG     1      -0.019   1.526   0.010  1.00  0.00           C  
HETATM    2  C   LIG     1       0.002  -0.004   0.002  1.00  0.00           C  
HETATM    3  H   LIG     1      -1.020  -0.381   0.010  1.00  0.00           H  
HETATM    4  C   LIG     1       0.707  -0.490  -1.238  1.00  0.00           C  
HETATM    5  O   LIG     1       1.749  -1.095  -1.143  1.00  0.00           O  
HETATM    6  O   LIG     1       0.177  -0.251  -2.451  1.00  0.00           O  
HETATM    7  C   LIG     1       0.841  -0.703  -3.530  1.00  0.00           C  
HETATM    8  O   LIG     1       1.880  -1.303  -3.393  1.00  0.00           O  
HETATM    9  C   LIG     1       0.288  -0.459  -4.911  1.00  0.00           C  
HETATM   10  O   LIG     1       1.165  -1.031  -5.883  1.00  0.00           O  
HETATM   11  O   LIG     1       0.693  -0.477   1.160  1.00  0.00           O  
HETATM   12  H   LIG     1       1.004   1.903   0.003  1.00  0.00           H  
HETATM   13  H   LIG     1      -0.546   1.887  -0.873  1.00  0.00           H  
HETATM   14  H   LIG     1      -0.529   1.877   0.907  1.00  0.00           H  
HETATM   15  H   LIG     1      -0.697  -0.920  -4.995  1.00  0.00           H  
HETATM   16  H   LIG     1       0.202   0.613  -5.085  1.00  0.00           H  
HETATM   17  H   LIG     1       0.871  -0.912  -6.797  1.00  0.00           H  
HETATM   18  H   LIG     1       0.294  -0.202   1.996  1.00  0.00           H  
