# Supplementary material for: AutoClickChem: Click Chemistry in Silico
Source: PLoS Comput Biol. 2012 Mar 15;8(3):e1002397. doi: 10.1371/journal.pcbi.1002397 (PMC3305364; doi:10.1371/journal.pcbi.1002397)
Supplement: Text S2 — Compressed file of the AutoClickChem source code. (TAR) [file pcbi.1002397.s003.tar › autoclickchem_1_0_0/examples/acid_anhydride/ZINC08585917.pdb]

HETATM    1  C   LIG     1      -1.293  -0.775   0.010  1.00  0.00           C  
HETATM    2  C   LIG     1       0.002  -0.004   0.002  1.00  0.00           C  
HETATM    3  O   LIG     1       1.056  -0.594  -0.011  1.00  0.00           O  
HETATM    4  O   LIG     1      -0.016   1.341   0.009  1.00  0.00           O  
HETATM    5  C   LIG     1       1.174   1.968   0.001  1.00  0.00           C  
HETATM    6  O   LIG     1       2.196   1.324  -0.012  1.00  0.00           O  
HETATM    7  C   LIG     1       1.232   3.474   0.009  1.00  0.00           C  
HETATM    8  H   LIG     1      -2.131  -0.078   0.022  1.00  0.00           H  
HETATM    9  H   LIG     1      -1.350  -1.398  -0.883  1.00  0.00           H  
HETATM   10  H   LIG     1      -1.333  -1.407   0.897  1.00  0.00           H  
HETATM   11  H   LIG     1       0.220   3.877   0.021  1.00  0.00           H  
HETATM   12  H   LIG     1       1.768   3.812   0.896  1.00  0.00           H  
HETATM   13  H   LIG     1       1.752   3.822  -0.884  1.00  0.00           H  
