# Supplementary material for: AutoClickChem: Click Chemistry in Silico
Source: PLoS Comput Biol. 2012 Mar 15;8(3):e1002397. doi: 10.1371/journal.pcbi.1002397 (PMC3305364; doi:10.1371/journal.pcbi.1002397)
Supplement: Text S2 — Compressed file of the AutoClickChem source code. (TAR) [file pcbi.1002397.s003.tar › autoclickchem_1_0_0/examples/acid_anhydride/ZINC60003618.pdb]

HETATM    1  C   LIG     1      -0.019   1.526   0.010  1.00  0.00           C  
HETATM    2  C   LIG     1       0.002  -0.004   0.002  1.00  0.00           C  
HETATM    3  H   LIG     1      -1.020  -0.381   0.010  1.00  0.00           H  
HETATM    4  C   LIG     1       0.731  -0.503   1.223  1.00  0.00           C  
HETATM    5  O   LIG     1       1.770  -1.107   1.101  1.00  0.00           O  
HETATM    6  O   LIG     1       0.224  -0.277   2.448  1.00  0.00           O  
HETATM    7  C   LIG     1       0.908  -0.740   3.510  1.00  0.00           C  
HETATM    8  O   LIG     1       1.944  -1.340   3.347  1.00  0.00           O  
HETATM    9  C   LIG     1       0.381  -0.512   4.904  1.00  0.00           C  
HETATM   10  O   LIG     1       1.277  -1.094   5.853  1.00  0.00           O  
HETATM   11  O   LIG     1       0.671  -0.465  -1.174  1.00  0.00           O  
HETATM   12  H   LIG     1       1.004   1.903   0.003  1.00  0.00           H  
HETATM   13  H   LIG     1      -0.546   1.887  -0.873  1.00  0.00           H  
HETATM   14  H   LIG     1      -0.529   1.877   0.907  1.00  0.00           H  
HETATM   15  H   LIG     1       0.299   0.559   5.090  1.00  0.00           H  
HETATM   16  H   LIG     1      -0.601  -0.974   5.001  1.00  0.00           H  
HETATM   17  H   LIG     1       1.001  -0.985   6.773  1.00  0.00           H  
HETATM   18  H   LIG     1       0.256  -0.181  -1.999  1.00  0.00           H  
