# Supplementary material for: AutoClickChem: Click Chemistry in Silico
Source: PLoS Comput Biol. 2012 Mar 15;8(3):e1002397. doi: 10.1371/journal.pcbi.1002397 (PMC3305364; doi:10.1371/journal.pcbi.1002397)
Supplement: Text S2 — Compressed file of the AutoClickChem source code. (TAR) [file pcbi.1002397.s003.tar › autoclickchem_1_0_0/examples/acid_anhydride/ZINC59825296.pdb]

HETATM    1  C   LIG     1      -0.019   1.526   0.010  1.00  0.00           C  
HETATM    2  C   LIG     1       0.002  -0.004   0.002  1.00  0.00           C  
HETATM    3  C   LIG     1       0.707  -0.490  -1.238  1.00  0.00           C  
HETATM    4  O   LIG     1       1.148   0.305  -2.033  1.00  0.00           O  
HETATM    5  O   LIG     1       0.846  -1.809  -1.459  1.00  0.00           O  
HETATM    6  C   LIG     1       1.485  -2.200  -2.583  1.00  0.00           C  
HETATM    7  O   LIG     1       1.914  -1.368  -3.358  1.00  0.00           O  
HETATM    8  C   LIG     1       1.661  -3.630  -2.868  1.00  0.00           C  
HETATM    9  C   LIG     1       2.291  -4.015  -3.976  1.00  0.00           C  
HETATM   10  C   LIG     1       2.471  -5.482  -4.269  1.00  0.00           C  
HETATM   11  H   LIG     1       1.004   1.903   0.003  1.00  0.00           H  
HETATM   12  H   LIG     1      -0.546   1.887  -0.873  1.00  0.00           H  
HETATM   13  H   LIG     1      -0.529   1.877   0.907  1.00  0.00           H  
HETATM   14  H   LIG     1       0.529  -0.365   0.885  1.00  0.00           H  
HETATM   15  H   LIG     1      -1.020  -0.381   0.010  1.00  0.00           H  
HETATM   16  H   LIG     1       1.280  -4.369  -2.179  1.00  0.00           H  
HETATM   17  H   LIG     1       2.672  -3.276  -4.665  1.00  0.00           H  
HETATM   18  H   LIG     1       3.005  -5.601  -5.212  1.00  0.00           H  
HETATM   19  H   LIG     1       3.045  -5.945  -3.466  1.00  0.00           H  
HETATM   20  H   LIG     1       1.495  -5.961  -4.341  1.00  0.00           H  
