# Supplementary material for: AutoClickChem: Click Chemistry in Silico
Source: PLoS Comput Biol. 2012 Mar 15;8(3):e1002397. doi: 10.1371/journal.pcbi.1002397 (PMC3305364; doi:10.1371/journal.pcbi.1002397)
Supplement: Text S2 — Compressed file of the AutoClickChem source code. (TAR) [file pcbi.1002397.s003.tar › autoclickchem_1_0_0/examples/isocyanate/ZINC01711364.pdb]

HETATM    1  C   LIG     1      -3.607   1.993   0.030  1.00  0.00           C  
HETATM    2  C   LIG     1      -2.382   1.078   0.019  1.00  0.00           C  
HETATM    3  O   LIG     1      -1.194   1.873   0.018  1.00  0.00           O  
HETATM    4  C   LIG     1      -0.014   1.213   0.009  1.00  0.00           C  
HETATM    5  O   LIG     1       0.002  -0.004   0.002  1.00  0.00           O  
HETATM    6  N   LIG     1       1.130   1.894   0.001  1.00  0.00           N  
HETATM    7  C   LIG     1       2.221   1.284  -0.012  1.00  0.00           C  
HETATM    8  O   LIG     1       3.275   0.695  -0.025  1.00  0.00           O  
HETATM    9  H   LIG     1      -4.513   1.387   0.031  1.00  0.00           H  
HETATM   10  H   LIG     1      -3.587   2.618   0.923  1.00  0.00           H  
HETATM   11  H   LIG     1      -3.595   2.627  -0.857  1.00  0.00           H  
HETATM   12  H   LIG     1      -2.402   0.454  -0.874  1.00  0.00           H  
HETATM   13  H   LIG     1      -2.394   0.444   0.906  1.00  0.00           H  
