# Supplementary material for: AutoClickChem: Click Chemistry in Silico
Source: PLoS Comput Biol. 2012 Mar 15;8(3):e1002397. doi: 10.1371/journal.pcbi.1002397 (PMC3305364; doi:10.1371/journal.pcbi.1002397)
Supplement: Text S2 — Compressed file of the AutoClickChem source code. (TAR) [file pcbi.1002397.s003.tar › autoclickchem_1_0_0/examples/isocyanate/ZINC01708235.pdb]

HETATM    1  C   LIG     1      -0.056   4.267   0.025  1.00  0.00           C  
HETATM    2  C   LIG     1       1.151   3.592   0.010  1.00  0.00           C  
HETATM    3  C   LIG     1       1.169   2.210   0.003  1.00  0.00           C  
HETATM    4  C   LIG     1      -0.018   1.503   0.010  1.00  0.00           C  
HETATM    5  C   LIG     1      -1.225   2.178   0.020  1.00  0.00           C  
HETATM    6  C   LIG     1      -1.244   3.560   0.032  1.00  0.00           C  
HETATM    7  C   LIG     1       0.002  -0.004   0.002  1.00  0.00           C  
HETATM    8  N   LIG     1       0.022  -0.500   1.381  1.00  0.00           N  
HETATM    9  C   LIG     1      -0.902  -1.233   1.794  1.00  0.00           C  
HETATM   10  O   LIG     1      -1.794  -1.942   2.194  1.00  0.00           O  
HETATM   11  H   LIG     1      -0.070   5.347   0.031  1.00  0.00           H  
HETATM   12  H   LIG     1       2.078   4.145   0.004  1.00  0.00           H  
HETATM   13  H   LIG     1       2.112   1.683  -0.009  1.00  0.00           H  
HETATM   14  H   LIG     1      -2.153   1.625   0.021  1.00  0.00           H  
HETATM   15  H   LIG     1      -2.186   4.087   0.044  1.00  0.00           H  
HETATM   16  H   LIG     1      -0.888  -0.377  -0.505  1.00  0.00           H  
HETATM   17  H   LIG     1       0.892  -0.352  -0.522  1.00  0.00           H  
