# Supplementary material for: AutoClickChem: Click Chemistry in Silico
Source: PLoS Comput Biol. 2012 Mar 15;8(3):e1002397. doi: 10.1371/journal.pcbi.1002397 (PMC3305364; doi:10.1371/journal.pcbi.1002397)
Supplement: Text S2 — Compressed file of the AutoClickChem source code. (TAR) [file pcbi.1002397.s003.tar › autoclickchem_1_0_0/examples/isocyanate/ZINC01603442.pdb]

HETATM    1  C   LIG     1       2.615   3.666  -1.252  1.00  0.00           C  
HETATM    2  C   LIG     1       1.301   2.883  -1.244  1.00  0.00           C  
HETATM    3  C   LIG     1       1.244   1.996   0.001  1.00  0.00           C  
HETATM    4  N   LIG     1      -0.015   1.246   0.009  1.00  0.00           N  
HETATM    5  C   LIG     1       0.002  -0.004   0.002  1.00  0.00           C  
HETATM    6  O   LIG     1       0.018  -1.212  -0.005  1.00  0.00           O  
HETATM    7  C   LIG     1       2.673   4.553  -2.498  1.00  0.00           C  
HETATM    8  N   LIG     1       3.931   5.303  -2.506  1.00  0.00           N  
HETATM    9  C   LIG     1       4.736   5.163  -3.452  1.00  0.00           C  
HETATM   10  O   LIG     1       5.514   5.027  -4.366  1.00  0.00           O  
HETATM   11  H   LIG     1       2.673   4.288  -0.360  1.00  0.00           H  
HETATM   12  H   LIG     1       3.453   2.969  -1.264  1.00  0.00           H  
HETATM   13  H   LIG     1       1.243   2.260  -2.137  1.00  0.00           H  
HETATM   14  H   LIG     1       0.463   3.580  -1.232  1.00  0.00           H  
HETATM   15  H   LIG     1       1.302   2.618   0.894  1.00  0.00           H  
HETATM   16  H   LIG     1       2.082   1.298  -0.011  1.00  0.00           H  
HETATM   17  H   LIG     1       2.615   3.930  -3.390  1.00  0.00           H  
HETATM   18  H   LIG     1       1.835   5.250  -2.486  1.00  0.00           H  
