# Supplementary material for: AutoClickChem: Click Chemistry in Silico
Source: PLoS Comput Biol. 2012 Mar 15;8(3):e1002397. doi: 10.1371/journal.pcbi.1002397 (PMC3305364; doi:10.1371/journal.pcbi.1002397)
Supplement: Text S2 — Compressed file of the AutoClickChem source code. (TAR) [file pcbi.1002397.s003.tar › autoclickchem_1_0_0/examples/isocyanate/ZINC01766603.pdb]

HETATM    1  C   LIG     1      -0.056   4.246   0.024  1.00  0.00           C  
HETATM    2  C   LIG     1       1.155   3.573   0.010  1.00  0.00           C  
HETATM    3  C   LIG     1       1.181   2.195   0.003  1.00  0.00           C  
HETATM    4  C   LIG     1      -0.018   1.477   0.010  1.00  0.00           C  
HETATM    5  C   LIG     1      -1.236   2.162   0.020  1.00  0.00           C  
HETATM    6  C   LIG     1      -1.248   3.540   0.032  1.00  0.00           C  
HETATM    7  C   LIG     1       0.002  -0.004   0.002  1.00  0.00           C  
HETATM    8  O   LIG     1       1.065  -0.599  -0.011  1.00  0.00           O  
HETATM    9  N   LIG     1      -1.142  -0.685   0.009  1.00  0.00           N  
HETATM   10  C   LIG     1      -1.125  -1.935   0.002  1.00  0.00           C  
HETATM   11  O   LIG     1      -1.109  -3.143  -0.004  1.00  0.00           O  
HETATM   12  H   LIG     1      -0.070   5.326   0.030  1.00  0.00           H  
HETATM   13  H   LIG     1       2.081   4.129   0.004  1.00  0.00           H  
HETATM   14  H   LIG     1       2.125   1.671  -0.009  1.00  0.00           H  
HETATM   15  H   LIG     1      -2.166   1.613   0.021  1.00  0.00           H  
HETATM   16  H   LIG     1      -2.188   4.071   0.043  1.00  0.00           H  
