# Supplementary material for: AutoClickChem: Click Chemistry in Silico
Source: PLoS Comput Biol. 2012 Mar 15;8(3):e1002397. doi: 10.1371/journal.pcbi.1002397 (PMC3305364; doi:10.1371/journal.pcbi.1002397)
Supplement: Text S2 — Compressed file of the AutoClickChem source code. (TAR) [file pcbi.1002397.s003.tar › autoclickchem_1_0_0/examples/halide/ZINC01484660.pdb]

HETATM    1  C   LIG     1       1.216   1.945   0.001  1.00  0.00           C  
HETATM    2  C   LIG     1       2.224   2.546  -0.005  1.00  0.00           C  
HETATM    3 BR   LIG     1       3.857   3.518  -0.016  1.00  0.00          Br  
HETATM    4  C   LIG     1      -0.014   1.212   0.009  1.00  0.00           C  
HETATM    5  O   LIG     1       0.002  -0.004   0.002  1.00  0.00           O  
HETATM    6  N   LIG     1      -1.191   1.870   0.018  1.00  0.00           N  
HETATM    7  H   LIG     1      -2.024   1.374   0.019  1.00  0.00           H  
HETATM    8  H   LIG     1      -1.204   2.840   0.023  1.00  0.00           H  
