# Supplementary material for: AutoClickChem: Click Chemistry in Silico
Source: PLoS Comput Biol. 2012 Mar 15;8(3):e1002397. doi: 10.1371/journal.pcbi.1002397 (PMC3305364; doi:10.1371/journal.pcbi.1002397)
Supplement: Text S2 — Compressed file of the AutoClickChem source code. (TAR) [file pcbi.1002397.s003.tar › autoclickchem_1_0_0/examples/halide/ZINC01575579.pdb]

HETATM    1  C   LIG     1      -0.019   1.526   0.010  1.00  0.00           C  
HETATM    2  C   LIG     1       1.317   0.779  -0.006  1.00  0.00           C  
HETATM    3  C   LIG     1       0.002  -0.004   0.002  1.00  0.00           C  
HETATM    4 BR   LIG     1      -0.525  -0.910  -1.661  1.00  0.00          Br  
HETATM    5  H   LIG     1      -0.307   2.020   0.938  1.00  0.00           H  
HETATM    6  H   LIG     1      -0.325   2.030  -0.906  1.00  0.00           H  
HETATM    7  H   LIG     1       1.889   0.792  -0.934  1.00  0.00           H  
HETATM    8  H   LIG     1       1.906   0.782   0.910  1.00  0.00           H  
HETATM    9  H   LIG     1      -0.273  -0.516   0.924  1.00  0.00           H  
