# Supplementary material for: AutoClickChem: Click Chemistry in Silico
Source: PLoS Comput Biol. 2012 Mar 15;8(3):e1002397. doi: 10.1371/journal.pcbi.1002397 (PMC3305364; doi:10.1371/journal.pcbi.1002397)
Supplement: Text S2 — Compressed file of the AutoClickChem source code. (TAR) [file pcbi.1002397.s003.tar › autoclickchem_1_0_0/examples/halide/ZINC01586727.pdb]

HETATM    1  C   LIG     1      -0.019   1.526   0.010  1.00  0.00           C  
HETATM    2  C   LIG     1       0.002  -0.004   0.002  1.00  0.00           C  
HETATM    3  C   LIG     1       0.742  -0.511   1.242  1.00  0.00           C  
HETATM    4  C   LIG     1      -1.433  -0.534   0.013  1.00  0.00           C  
HETATM    5 BR   LIG     1      -1.407  -2.499   0.002  1.00  0.00          Br  
HETATM    6  H   LIG     1       1.004   1.903   0.003  1.00  0.00           H  
HETATM    7  H   LIG     1      -0.546   1.887  -0.873  1.00  0.00           H  
HETATM    8  H   LIG     1      -0.529   1.877   0.907  1.00  0.00           H  
HETATM    9  H   LIG     1       0.512  -0.356  -0.895  1.00  0.00           H  
HETATM   10  H   LIG     1       0.757  -1.601   1.236  1.00  0.00           H  
HETATM   11  H   LIG     1       1.765  -0.134   1.234  1.00  0.00           H  
HETATM   12  H   LIG     1       0.232  -0.159   2.138  1.00  0.00           H  
HETATM   13  H   LIG     1      -1.944  -0.182   0.910  1.00  0.00           H  
HETATM   14  H   LIG     1      -1.960  -0.173  -0.870  1.00  0.00           H  
