# Supplementary material for: AutoClickChem: Click Chemistry in Silico
Source: PLoS Comput Biol. 2012 Mar 15;8(3):e1002397. doi: 10.1371/journal.pcbi.1002397 (PMC3305364; doi:10.1371/journal.pcbi.1002397)
Supplement: Text S2 — Compressed file of the AutoClickChem source code. (TAR) [file pcbi.1002397.s003.tar › autoclickchem_1_0_0/examples/halide/ZINC01562138.pdb]

HETATM    1  C   LIG     1      -0.018   1.503   0.010  1.00  0.00           C  
HETATM    2  C   LIG     1       0.002  -0.004   0.002  1.00  0.00           C  
HETATM    3  C   LIG     1       1.146  -0.644  -0.012  1.00  0.00           C  
HETATM    4 BR   LIG     1      -1.623  -0.972   0.012  1.00  0.00          Br  
HETATM    5  H   LIG     1       1.004   1.880   0.003  1.00  0.00           H  
HETATM    6  H   LIG     1      -0.545   1.864  -0.873  1.00  0.00           H  
HETATM    7  H   LIG     1      -0.529   1.854   0.907  1.00  0.00           H  
HETATM    8  H   LIG     1       2.074  -0.091  -0.018  1.00  0.00           H  
HETATM    9  H   LIG     1       1.161  -1.724  -0.018  1.00  0.00           H  
