# Supplementary material for: AutoClickChem: Click Chemistry in Silico
Source: PLoS Comput Biol. 2012 Mar 15;8(3):e1002397. doi: 10.1371/journal.pcbi.1002397 (PMC3305364; doi:10.1371/journal.pcbi.1002397)
Supplement: Text S2 — Compressed file of the AutoClickChem source code. (TAR) [file pcbi.1002397.s003.tar › autoclickchem_1_0_0/examples/halide/ZINC00967346.pdb]

HETATM    1  C   LIG     1       2.066   0.707  -0.014  1.00  0.00           C  
HETATM    2  C   LIG     1       1.291  -0.402  -0.012  1.00  0.00           C  
HETATM    3  N   LIG     1       0.002  -0.004   0.002  1.00  0.00           N  
HETATM    4  H   LIG     1      -0.835   1.972   0.021  1.00  0.00           H  
HETATM    5  N   LIG     1      -0.017   1.397   0.010  1.00  0.00           N  
HETATM    6  C   LIG     1       1.221   1.822   0.000  1.00  0.00           C  
HETATM    7 BR   LIG     1       1.771   3.631   0.005  1.00  0.00          Br  
HETATM    8  H   LIG     1       3.146   0.728  -0.024  1.00  0.00           H  
HETATM    9  H   LIG     1       1.642  -1.424  -0.021  1.00  0.00           H  
