# Supplementary material for: AutoClickChem: Click Chemistry in Silico
Source: PLoS Comput Biol. 2012 Mar 15;8(3):e1002397. doi: 10.1371/journal.pcbi.1002397 (PMC3305364; doi:10.1371/journal.pcbi.1002397)
Supplement: Text S2 — Compressed file of the AutoClickChem source code. (TAR) [file pcbi.1002397.s003.tar › autoclickchem_1_0_0/examples/halide/ZINC01586728.pdb]

HETATM    1  C   LIG     1      -0.019   1.526   0.010  1.00  0.00           C  
HETATM    2  C   LIG     1       0.002  -0.004   0.002  1.00  0.00           C  
HETATM    3  C   LIG     1       0.742  -0.511   1.242  1.00  0.00           C  
HETATM    4  H   LIG     1       0.285  -0.087   2.136  1.00  0.00           H  
HETATM    5  C   LIG     1       0.655  -2.037   1.299  1.00  0.00           C  
HETATM    6 BR   LIG     1       2.628   0.035   1.148  1.00  0.00          Br  
HETATM    7  H   LIG     1       1.004   1.903   0.003  1.00  0.00           H  
HETATM    8  H   LIG     1      -0.546   1.887  -0.873  1.00  0.00           H  
HETATM    9  H   LIG     1      -0.529   1.877   0.907  1.00  0.00           H  
HETATM   10  H   LIG     1      -1.020  -0.381   0.010  1.00  0.00           H  
HETATM   11  H   LIG     1       0.512  -0.356  -0.895  1.00  0.00           H  
HETATM   12  H   LIG     1       1.112  -2.461   0.404  1.00  0.00           H  
HETATM   13  H   LIG     1       1.183  -2.398   2.182  1.00  0.00           H  
HETATM   14  H   LIG     1      -0.390  -2.340   1.351  1.00  0.00           H  
