# Supplementary material for: AutoClickChem: Click Chemistry in Silico
Source: PLoS Comput Biol. 2012 Mar 15;8(3):e1002397. doi: 10.1371/journal.pcbi.1002397 (PMC3305364; doi:10.1371/journal.pcbi.1002397)
Supplement: Text S2 — Compressed file of the AutoClickChem source code. (TAR) [file pcbi.1002397.s003.tar › autoclickchem_1_0_0/examples/halide/ZINC01577259.pdb]

HETATM    1  C   LIG     1      -0.018   1.503   0.010  1.00  0.00           C  
HETATM    2  C   LIG     1       0.002  -0.004   0.002  1.00  0.00           C  
HETATM    3  C   LIG     1       0.569  -0.646  -0.989  1.00  0.00           C  
HETATM    4  C   LIG     1       0.589  -2.153  -0.998  1.00  0.00           C  
HETATM    5 BR   LIG     1      -0.201  -2.810  -2.674  1.00  0.00          Br  
HETATM    6  H   LIG     1       1.004   1.880   0.003  1.00  0.00           H  
HETATM    7  H   LIG     1      -0.545   1.864  -0.873  1.00  0.00           H  
HETATM    8  H   LIG     1      -0.529   1.854   0.907  1.00  0.00           H  
HETATM    9  H   LIG     1      -0.451  -0.555   0.813  1.00  0.00           H  
HETATM   10  H   LIG     1       1.021  -0.095  -1.801  1.00  0.00           H  
HETATM   11  H   LIG     1       1.619  -2.503  -0.920  1.00  0.00           H  
HETATM   12  H   LIG     1       0.013  -2.529  -0.152  1.00  0.00           H  
