# Supplementary material for: AutoClickChem: Click Chemistry in Silico
Source: PLoS Comput Biol. 2012 Mar 15;8(3):e1002397. doi: 10.1371/journal.pcbi.1002397 (PMC3305364; doi:10.1371/journal.pcbi.1002397)
Supplement: Text S2 — Compressed file of the AutoClickChem source code. (TAR) [file pcbi.1002397.s003.tar › autoclickchem_1_0_0/examples/halide/ZINC02140848.pdb]

HETATM    1  C   LIG     1      -0.019   1.526   0.010  1.00  0.00           C  
HETATM    2  C   LIG     1       1.317   0.779  -0.006  1.00  0.00           C  
HETATM    3  C   LIG     1       0.002  -0.004   0.002  1.00  0.00           C  
HETATM    4  C   LIG     1      -0.384  -0.723   1.296  1.00  0.00           C  
HETATM    5 BR   LIG     1      -0.277  -2.667   1.023  1.00  0.00          Br  
HETATM    6  H   LIG     1      -0.307   2.020   0.938  1.00  0.00           H  
HETATM    7  H   LIG     1      -0.325   2.030  -0.906  1.00  0.00           H  
HETATM    8  H   LIG     1       1.889   0.792  -0.934  1.00  0.00           H  
HETATM    9  H   LIG     1       1.906   0.782   0.910  1.00  0.00           H  
HETATM   10  H   LIG     1      -0.290  -0.506  -0.920  1.00  0.00           H  
HETATM   11  H   LIG     1       0.300  -0.430   2.092  1.00  0.00           H  
HETATM   12  H   LIG     1      -1.402  -0.450   1.574  1.00  0.00           H  
