# Supplementary material for: AutoClickChem: Click Chemistry in Silico
Source: PLoS Comput Biol. 2012 Mar 15;8(3):e1002397. doi: 10.1371/journal.pcbi.1002397 (PMC3305364; doi:10.1371/journal.pcbi.1002397)
Supplement: Text S2 — Compressed file of the AutoClickChem source code. (TAR) [file pcbi.1002397.s003.tar › autoclickchem_1_0_0/examples/halide/ZINC01587858.pdb]

HETATM    1  C   LIG     1      -0.019   1.534   0.011  1.00  0.00           C  
HETATM    2  C   LIG     1       1.453   1.995  -0.001  1.00  0.00           C  
HETATM    3  C   LIG     1       2.232   0.792   0.586  1.00  0.00           C  
HETATM    4  C   LIG     1       1.486  -0.425  -0.014  1.00  0.00           C  
HETATM    5  C   LIG     1       0.002  -0.004   0.002  1.00  0.00           C  
HETATM    6 BR   LIG     1       1.762  -2.020   1.101  1.00  0.00          Br  
HETATM    7  H   LIG     1      -0.516   1.896   0.910  1.00  0.00           H  
HETATM    8  H   LIG     1      -0.533   1.906  -0.876  1.00  0.00           H  
HETATM    9  H   LIG     1       1.781   2.201  -1.020  1.00  0.00           H  
HETATM   10  H   LIG     1       1.582   2.877   0.627  1.00  0.00           H  
HETATM   11  H   LIG     1       3.272   0.808   0.259  1.00  0.00           H  
HETATM   12  H   LIG     1       2.169   0.786   1.675  1.00  0.00           H  
HETATM   13  H   LIG     1       1.819  -0.610  -1.036  1.00  0.00           H  
HETATM   14  H   LIG     1      -0.485  -0.389   0.898  1.00  0.00           H  
HETATM   15  H   LIG     1      -0.502  -0.379  -0.888  1.00  0.00           H  
