# Supplementary material for: AutoClickChem: Click Chemistry in Silico
Source: PLoS Comput Biol. 2012 Mar 15;8(3):e1002397. doi: 10.1371/journal.pcbi.1002397 (PMC3305364; doi:10.1371/journal.pcbi.1002397)
Supplement: Text S2 — Compressed file of the AutoClickChem source code. (TAR) [file pcbi.1002397.s003.tar › autoclickchem_1_0_0/examples/acyl_halide/ZINC01609476.pdb]

HETATM    1  C   LIG     1       0.002  -0.004   0.002  1.00  0.00           C  
HETATM    2  C   LIG     1      -0.019   1.534   0.011  1.00  0.00           C  
HETATM    3  C   LIG     1       1.518   1.476  -0.004  1.00  0.00           C  
HETATM    4  C   LIG     1       1.394   0.090   0.649  1.00  0.00           C  
HETATM    5  C   LIG     1       2.107   1.440  -1.391  1.00  0.00           C  
HETATM    6  O   LIG     1       2.791   0.504  -1.732  1.00  0.00           O  
HETATM    7 CL   LIG     1       1.804   2.743  -2.498  1.00  0.00          Cl  
HETATM    8  H   LIG     1      -0.751  -0.455   0.649  1.00  0.00           H  
HETATM    9  H   LIG     1       0.014  -0.435  -0.999  1.00  0.00           H  
HETATM   10  H   LIG     1      -0.448   1.969  -0.892  1.00  0.00           H  
HETATM   11  H   LIG     1      -0.431   1.960   0.925  1.00  0.00           H  
HETATM   12  H   LIG     1       1.886   2.261   0.494  1.00  0.00           H  
HETATM   13  H   LIG     1       1.368   0.121   1.738  1.00  0.00           H  
HETATM   14  H   LIG     1       2.105  -0.641   0.263  1.00  0.00           H  
