# Supplementary material for: AutoClickChem: Click Chemistry in Silico
Source: PLoS Comput Biol. 2012 Mar 15;8(3):e1002397. doi: 10.1371/journal.pcbi.1002397 (PMC3305364; doi:10.1371/journal.pcbi.1002397)
Supplement: Text S2 — Compressed file of the AutoClickChem source code. (TAR) [file pcbi.1002397.s003.tar › autoclickchem_1_0_0/examples/acyl_halide/ZINC01639557.pdb]

HETATM    1  C   LIG     1      -3.622   1.974   0.030  1.00  0.00           C  
HETATM    2  C   LIG     1      -2.396   1.058   0.019  1.00  0.00           C  
HETATM    3  O   LIG     1      -1.189   1.865   0.018  1.00  0.00           O  
HETATM    4  C   LIG     1      -0.014   1.208   0.009  1.00  0.00           C  
HETATM    5  O   LIG     1       0.002  -0.004   0.002  1.00  0.00           O  
HETATM    6  C   LIG     1       1.267   1.972   0.001  1.00  0.00           C  
HETATM    7  O   LIG     1       1.251   3.180   0.007  1.00  0.00           O  
HETATM    8 CL   LIG     1       2.782   1.124  -0.018  1.00  0.00          Cl  
HETATM    9  H   LIG     1      -3.601   2.598   0.923  1.00  0.00           H  
HETATM   10  H   LIG     1      -3.610   2.607  -0.857  1.00  0.00           H  
HETATM   11  H   LIG     1      -4.528   1.367   0.031  1.00  0.00           H  
HETATM   12  H   LIG     1      -2.416   0.434  -0.874  1.00  0.00           H  
HETATM   13  H   LIG     1      -2.408   0.424   0.906  1.00  0.00           H  
