# Supplementary material for: AutoClickChem: Click Chemistry in Silico
Source: PLoS Comput Biol. 2012 Mar 15;8(3):e1002397. doi: 10.1371/journal.pcbi.1002397 (PMC3305364; doi:10.1371/journal.pcbi.1002397)
Supplement: Text S2 — Compressed file of the AutoClickChem source code. (TAR) [file pcbi.1002397.s003.tar › autoclickchem_1_0_0/examples/acyl_halide/ZINC01659831.pdb]

HETATM    1  C   LIG     1       0.315  -0.618   1.809  1.00  0.00           C  
HETATM    2  C   LIG     1       0.548   0.892   1.713  1.00  0.00           C  
HETATM    3  C   LIG     1      -0.745   1.580   1.272  1.00  0.00           C  
HETATM    4  H   LIG     1      -1.489   1.320   1.888  1.00  0.00           H  
HETATM    5  C   LIG     1      -1.091   1.149  -0.155  1.00  0.00           C  
HETATM    6  C   LIG     1      -2.426   1.730  -0.545  1.00  0.00           C  
HETATM    7  C   LIG     1      -2.533   2.455  -1.631  1.00  0.00           C  
HETATM    8  C   LIG     1      -0.558   3.075   1.313  1.00  0.00           C  
HETATM    9  O   LIG     1      -0.064   3.648   0.372  1.00  0.00           O  
HETATM   10 CL   LIG     1      -1.052   3.973   2.715  1.00  0.00          Cl  
HETATM   11  H   LIG     1       1.201  -1.096   2.226  1.00  0.00           H  
HETATM   12  H   LIG     1      -0.541  -0.812   2.455  1.00  0.00           H  
HETATM   13  H   LIG     1       0.119  -1.019   0.815  1.00  0.00           H  
HETATM   14  H   LIG     1       1.333   1.092   0.984  1.00  0.00           H  
HETATM   15  H   LIG     1       0.850   1.276   2.687  1.00  0.00           H  
HETATM   16  H   LIG     1      -1.139   0.061  -0.205  1.00  0.00           H  
HETATM   17  H   LIG     1      -0.324   1.511  -0.840  1.00  0.00           H  
HETATM   18  H   LIG     1      -3.295   1.547   0.070  1.00  0.00           H  
HETATM   19  H   LIG     1      -1.664   2.638  -2.246  1.00  0.00           H  
HETATM   20  H   LIG     1      -3.490   2.871  -1.910  1.00  0.00           H  
