# Supplementary material for: AutoClickChem: Click Chemistry in Silico
Source: PLoS Comput Biol. 2012 Mar 15;8(3):e1002397. doi: 10.1371/journal.pcbi.1002397 (PMC3305364; doi:10.1371/journal.pcbi.1002397)
Supplement: Text S2 — Compressed file of the AutoClickChem source code. (TAR) [file pcbi.1002397.s003.tar › autoclickchem_1_0_0/examples/acyl_halide/ZINC01736653.pdb]

HETATM    1  C   LIG     1      -1.329   1.939   0.019  1.00  0.00           C  
HETATM    2  C   LIG     1      -2.479   0.929   0.019  1.00  0.00           C  
HETATM    3 CL   LIG     1      -4.052   1.810   0.031  1.00  0.00          Cl  
HETATM    4  C   LIG     1      -0.014   1.204   0.009  1.00  0.00           C  
HETATM    5  O   LIG     1       0.002  -0.004   0.002  1.00  0.00           O  
HETATM    6 CL   LIG     1       1.477   2.092  -0.001  1.00  0.00          Cl  
HETATM    7  H   LIG     1      -1.386   2.509   0.839  1.00  0.00           H  
HETATM    8  H   LIG     1      -1.400   2.570  -0.867  1.00  0.00           H  
HETATM    9  H   LIG     1      -2.417   0.308  -0.875  1.00  0.00           H  
HETATM   10  H   LIG     1      -2.408   0.299   0.905  1.00  0.00           H  
