# Supplementary material for: AutoClickChem: Click Chemistry in Silico
Source: PLoS Comput Biol. 2012 Mar 15;8(3):e1002397. doi: 10.1371/journal.pcbi.1002397 (PMC3305364; doi:10.1371/journal.pcbi.1002397)
Supplement: Text S2 — Compressed file of the AutoClickChem source code. (TAR) [file pcbi.1002397.s003.tar › autoclickchem_1_0_0/examples/acyl_halide/ZINC01752310.pdb]

HETATM    1  C   LIG     1      -3.913   2.561  -1.215  1.00  0.00           C  
HETATM    2  C   LIG     1      -2.764   3.571  -1.215  1.00  0.00           C  
HETATM    3  C   LIG     1      -1.428   2.825  -1.225  1.00  0.00           C  
HETATM    4  C   LIG     1      -1.329   1.939   0.019  1.00  0.00           C  
HETATM    5  C   LIG     1      -2.479   0.929   0.019  1.00  0.00           C  
HETATM    6  C   LIG     1      -3.814   1.676   0.029  1.00  0.00           C  
HETATM    7  C   LIG     1      -0.014   1.204   0.009  1.00  0.00           C  
HETATM    8  O   LIG     1       0.002  -0.004   0.002  1.00  0.00           O  
HETATM    9 CL   LIG     1       1.477   2.092  -0.001  1.00  0.00          Cl  
HETATM   10  H   LIG     1      -4.864   3.094  -1.207  1.00  0.00           H  
HETATM   11  H   LIG     1      -3.851   1.940  -2.108  1.00  0.00           H  
HETATM   12  H   LIG     1      -2.826   4.192  -0.321  1.00  0.00           H  
HETATM   13  H   LIG     1      -2.834   4.202  -2.101  1.00  0.00           H  
HETATM   14  H   LIG     1      -0.610   3.544  -1.225  1.00  0.00           H  
HETATM   15  H   LIG     1      -1.366   2.204  -2.119  1.00  0.00           H  
HETATM   16  H   LIG     1      -1.386   2.509   0.839  1.00  0.00           H  
HETATM   17  H   LIG     1      -2.417   0.308  -0.875  1.00  0.00           H  
HETATM   18  H   LIG     1      -2.408   0.299   0.905  1.00  0.00           H  
HETATM   19  H   LIG     1      -3.876   2.297   0.923  1.00  0.00           H  
HETATM   20  H   LIG     1      -4.633   0.957   0.029  1.00  0.00           H  
