# Supplementary material for: AutoClickChem: Click Chemistry in Silico
Source: PLoS Comput Biol. 2012 Mar 15;8(3):e1002397. doi: 10.1371/journal.pcbi.1002397 (PMC3305364; doi:10.1371/journal.pcbi.1002397)
Supplement: Text S2 — Compressed file of the AutoClickChem source code. (TAR) [file pcbi.1002397.s003.tar › autoclickchem_1_0_0/examples/acyl_halide/ZINC01648220.pdb]

HETATM    1  C   LIG     1       1.417   1.518  -2.252  1.00  0.00           C  
HETATM    2  C   LIG     1       0.098   1.880  -1.566  1.00  0.00           C  
HETATM    3  C   LIG     1       0.175   1.505  -0.084  1.00  0.00           C  
HETATM    4  C   LIG     1      -1.093   1.979   0.628  1.00  0.00           C  
HETATM    5  C   LIG     1      -1.145   3.508   0.613  1.00  0.00           C  
HETATM    6  C   LIG     1       0.297   0.009   0.050  1.00  0.00           C  
HETATM    7  O   LIG     1      -0.273  -0.715  -0.731  1.00  0.00           O  
HETATM    8 CL   LIG     1       1.256  -0.673   1.325  1.00  0.00          Cl  
HETATM    9  H   LIG     1       2.234   2.064  -1.781  1.00  0.00           H  
HETATM   10  H   LIG     1       1.594   0.447  -2.157  1.00  0.00           H  
HETATM   11  H   LIG     1       1.362   1.785  -3.307  1.00  0.00           H  
HETATM   12  H   LIG     1      -0.719   1.334  -2.037  1.00  0.00           H  
HETATM   13  H   LIG     1      -0.079   2.951  -1.661  1.00  0.00           H  
HETATM   14  H   LIG     1       0.973   1.943   0.330  1.00  0.00           H  
HETATM   15  H   LIG     1      -1.969   1.581   0.115  1.00  0.00           H  
HETATM   16  H   LIG     1      -1.085   1.626   1.659  1.00  0.00           H  
HETATM   17  H   LIG     1      -1.260   3.858  -0.412  1.00  0.00           H  
HETATM   18  H   LIG     1      -1.991   3.849   1.211  1.00  0.00           H  
HETATM   19  H   LIG     1      -0.221   3.907   1.032  1.00  0.00           H  
