# Supplementary material for: AutoClickChem: Click Chemistry in Silico
Source: PLoS Comput Biol. 2012 Mar 15;8(3):e1002397. doi: 10.1371/journal.pcbi.1002397 (PMC3305364; doi:10.1371/journal.pcbi.1002397)
Supplement: Text S2 — Compressed file of the AutoClickChem source code. (TAR) [file pcbi.1002397.s003.tar › autoclickchem_1_0_0/examples/acyl_halide/ZINC01534960.pdb]

HETATM    1  C   LIG     1      -1.077   3.975   0.029  1.00  0.00           C  
HETATM    2  C   LIG     1      -1.337   2.467   0.022  1.00  0.00           C  
HETATM    3  C   LIG     1      -2.140   2.094  -1.226  1.00  0.00           C  
HETATM    4  C   LIG     1      -2.128   2.080   1.273  1.00  0.00           C  
HETATM    5  C   LIG     1      -0.021   1.732   0.012  1.00  0.00           C  
HETATM    6  O   LIG     1       1.016   2.350   0.005  1.00  0.00           O  
HETATM    7 CL   LIG     1       0.002  -0.004   0.002  1.00  0.00          Cl  
HETATM    8  H   LIG     1      -0.514   4.251  -0.862  1.00  0.00           H  
HETATM    9  H   LIG     1      -2.029   4.507   0.036  1.00  0.00           H  
HETATM   10  H   LIG     1      -0.505   4.242   0.917  1.00  0.00           H  
HETATM   11  H   LIG     1      -2.324   1.020  -1.231  1.00  0.00           H  
HETATM   12  H   LIG     1      -3.091   2.626  -1.218  1.00  0.00           H  
HETATM   13  H   LIG     1      -1.576   2.370  -2.117  1.00  0.00           H  
HETATM   14  H   LIG     1      -1.556   2.346   2.162  1.00  0.00           H  
HETATM   15  H   LIG     1      -3.079   2.612   1.280  1.00  0.00           H  
HETATM   16  H   LIG     1      -2.312   1.006   1.268  1.00  0.00           H  
