# Supplementary material for: AutoClickChem: Click Chemistry in Silico
Source: PLoS Comput Biol. 2012 Mar 15;8(3):e1002397. doi: 10.1371/journal.pcbi.1002397 (PMC3305364; doi:10.1371/journal.pcbi.1002397)
Supplement: Text S2 — Compressed file of the AutoClickChem source code. (TAR) [file pcbi.1002397.s003.tar › autoclickchem_1_0_0/examples/acyl_halide/ZINC01609475.pdb]

HETATM    1  C   LIG     1      -0.013   1.076   0.008  1.00  0.00           C  
HETATM    2  C   LIG     1      -1.176   1.727   0.017  1.00  0.00           C  
HETATM    3  C   LIG     1      -2.435   0.977   0.019  1.00  0.00           C  
HETATM    4  O   LIG     1      -2.418  -0.236   0.012  1.00  0.00           O  
HETATM    5 CL   LIG     1      -3.950   1.825   0.031  1.00  0.00          Cl  
HETATM    6  H   LIG     1       0.002  -0.004   0.002  1.00  0.00           H  
HETATM    7  H   LIG     1       0.915   1.629   0.002  1.00  0.00           H  
HETATM    8  H   LIG     1      -1.191   2.807   0.023  1.00  0.00           H  
