# Supplementary material for: AutoClickChem: Click Chemistry in Silico
Source: PLoS Comput Biol. 2012 Mar 15;8(3):e1002397. doi: 10.1371/journal.pcbi.1002397 (PMC3305364; doi:10.1371/journal.pcbi.1002397)
Supplement: Text S2 — Compressed file of the AutoClickChem source code. (TAR) [file pcbi.1002397.s003.tar › autoclickchem_1_0_0/examples/acyl_halide/ZINC01730995.pdb]

HETATM    1  C   LIG     1      -1.077   3.975   0.029  1.00  0.00           C  
HETATM    2  C   LIG     1      -1.337   2.467   0.022  1.00  0.00           C  
HETATM    3  C   LIG     1      -0.021   1.732   0.012  1.00  0.00           C  
HETATM    4  O   LIG     1       1.016   2.350   0.005  1.00  0.00           O  
HETATM    5 CL   LIG     1       0.002  -0.004   0.002  1.00  0.00          Cl  
HETATM    6  H   LIG     1      -2.029   4.507   0.036  1.00  0.00           H  
HETATM    7  H   LIG     1      -0.505   4.242   0.917  1.00  0.00           H  
HETATM    8  H   LIG     1      -0.514   4.251  -0.862  1.00  0.00           H  
HETATM    9  H   LIG     1      -1.862   2.223  -0.794  1.00  0.00           H  
HETATM   10  H   LIG     1      -1.900   2.192   0.913  1.00  0.00           H  
