# Supplementary material for: AutoClickChem: Click Chemistry in Silico
Source: PLoS Comput Biol. 2012 Mar 15;8(3):e1002397. doi: 10.1371/journal.pcbi.1002397 (PMC3305364; doi:10.1371/journal.pcbi.1002397)
Supplement: Text S2 — Compressed file of the AutoClickChem source code. (TAR) [file pcbi.1002397.s003.tar › autoclickchem_1_0_0/examples/amine/ZINC00366418.pdb]

HETATM    1  C   LIG     1      -0.013   1.086   0.008  1.00  0.00           C  
HETATM    2  C   LIG     1      -0.729   1.579   1.267  1.00  0.00           C  
HETATM    3  C   LIG     1      -0.750   3.109   1.275  1.00  0.00           C  
HETATM    4  C   LIG     1      -2.164   1.050   1.278  1.00  0.00           C  
HETATM    5  C   LIG     1       0.011   1.072   2.506  1.00  0.00           C  
HETATM    6  H   LIG     1      -0.499   1.424   3.403  1.00  0.00           H  
HETATM    7  C   LIG     1       1.425   1.594   2.496  1.00  0.00           C  
HETATM    8  O   LIG     1       2.352   0.826   2.392  1.00  0.00           O  
HETATM    9  O   LIG     1       0.030  -0.356   2.498  1.00  0.00           O  
HETATM   10  H   LIG     1       0.002  -0.004   0.002  1.00  0.00           H  
HETATM   11  H   LIG     1       1.010   1.463   0.000  1.00  0.00           H  
HETATM   12  H   LIG     1      -0.540   1.447  -0.875  1.00  0.00           H  
HETATM   13  H   LIG     1      -1.277   3.470   0.392  1.00  0.00           H  
HETATM   14  H   LIG     1      -1.260   3.461   2.172  1.00  0.00           H  
HETATM   15  H   LIG     1       0.273   3.486   1.268  1.00  0.00           H  
HETATM   16  H   LIG     1      -2.149  -0.040   1.272  1.00  0.00           H  
HETATM   17  H   LIG     1      -2.674   1.401   2.175  1.00  0.00           H  
HETATM   18  H   LIG     1      -2.386   1.278  -0.756  1.00  0.00           H  
HETATM   19  H   LIG     1      -3.826   1.200   0.071  1.00  0.00           H  
HETATM   20  H   LIG     1       0.470  -0.740   1.727  1.00  0.00           H  
HETATM   21  N   LIG     1      -2.874   1.561   0.092  1.00  0.00           N1+
HETATM   22  H   LIG     1      -2.905   2.587   0.134  1.00  0.00           H  
HETATM   23  O   LIG     1       1.655   2.912   2.602  1.00  0.00           O1-
