# Supplementary material for: AutoClickChem: Click Chemistry in Silico
Source: PLoS Comput Biol. 2012 Mar 15;8(3):e1002397. doi: 10.1371/journal.pcbi.1002397 (PMC3305364; doi:10.1371/journal.pcbi.1002397)
Supplement: Text S2 — Compressed file of the AutoClickChem source code. (TAR) [file pcbi.1002397.s003.tar › autoclickchem_1_0_0/examples/amine/ZINC00006188.pdb]

HETATM    1  C   LIG     1      -0.218   1.707  -1.384  1.00  0.00           C  
HETATM    2  C   LIG     1       0.821   2.765  -0.979  1.00  0.00           C  
HETATM    3  C   LIG     1       1.388   1.721  -0.002  1.00  0.00           C  
HETATM    4  C   LIG     1      -0.013   1.086   0.008  1.00  0.00           C  
HETATM    5  C   LIG     1       1.787   3.138  -2.105  1.00  0.00           C  
HETATM    6  O   LIG     1       1.222   4.192  -2.888  1.00  0.00           O  
HETATM    7  N   LIG     1       2.069   4.628  -3.998  1.00  0.00           N  
HETATM    8  H   LIG     1       0.109   1.064  -2.201  1.00  0.00           H  
HETATM    9  H   LIG     1      -1.218   2.113  -1.537  1.00  0.00           H  
HETATM   10  H   LIG     1       0.390   3.636  -0.485  1.00  0.00           H  
HETATM   11  H   LIG     1       1.685   2.139   0.960  1.00  0.00           H  
HETATM   12  H   LIG     1       2.154   1.082  -0.440  1.00  0.00           H  
HETATM   13  H   LIG     1       0.002  -0.004   0.002  1.00  0.00           H  
HETATM   14  H   LIG     1      -1.816   1.213   0.993  1.00  0.00           H  
HETATM   15  H   LIG     1      -0.499   1.535   1.957  1.00  0.00           H  
HETATM   16  H   LIG     1       2.733   3.470  -1.677  1.00  0.00           H  
HETATM   17  H   LIG     1       1.960   2.268  -2.738  1.00  0.00           H  
HETATM   18  H   LIG     1       2.302   3.853  -4.601  1.00  0.00           H  
HETATM   19  H   LIG     1       1.627   5.371  -4.519  1.00  0.00           H  
HETATM   20  N   LIG     1      -0.903   1.663   1.031  1.00  0.00           N1+
HETATM   21  H   LIG     1      -1.017   2.667   0.851  1.00  0.00           H  
