# Supplementary material for: AutoClickChem: Click Chemistry in Silico
Source: PLoS Comput Biol. 2012 Mar 15;8(3):e1002397. doi: 10.1371/journal.pcbi.1002397 (PMC3305364; doi:10.1371/journal.pcbi.1002397)
Supplement: Text S2 — Compressed file of the AutoClickChem source code. (TAR) [file pcbi.1002397.s003.tar › autoclickchem_1_0_0/examples/amine/ZINC00004161.pdb]

HETATM    1  C   LIG     1      -0.025  -1.958  -1.426  1.00  0.00           C  
HETATM    2  C   LIG     1      -0.656  -0.548  -1.290  1.00  0.00           C  
HETATM    3  C   LIG     1       0.002  -0.004   0.002  1.00  0.00           C  
HETATM    4  H   LIG     1      -0.506  -0.396   0.883  1.00  0.00           H  
HETATM    5  C   LIG     1       1.453  -0.524  -0.061  1.00  0.00           C  
HETATM    6  H   LIG     1       1.796  -0.796   0.937  1.00  0.00           H  
HETATM    7  C   LIG     1       1.436  -1.766  -0.969  1.00  0.00           C  
HETATM    8  C   LIG     1      -0.018   1.503   0.010  1.00  0.00           C  
HETATM    9  O   LIG     1       1.020   2.121   0.004  1.00  0.00           O  
HETATM   10  H   LIG     1      -0.059  -2.293  -2.463  1.00  0.00           H  
HETATM   11  H   LIG     1      -0.537  -2.669  -0.779  1.00  0.00           H  
HETATM   12  H   LIG     1      -1.738  -0.616  -1.174  1.00  0.00           H  
HETATM   13  H   LIG     1      -0.397   0.074  -2.147  1.00  0.00           H  
HETATM   14  H   LIG     1       2.080  -1.605  -1.834  1.00  0.00           H  
HETATM   15  H   LIG     1       1.770  -2.641  -0.412  1.00  0.00           H  
HETATM   16  H   LIG     1       3.286   0.180  -0.680  1.00  0.00           H  
HETATM   17  H   LIG     1       2.003   0.798  -1.540  1.00  0.00           H  
HETATM   18  N   LIG     1       2.329   0.523  -0.615  1.00  0.00           N1+
HETATM   19  H   LIG     1       2.309   1.343   0.004  1.00  0.00           H  
HETATM   20  O   LIG     1      -1.190   2.158   0.019  1.00  0.00           O1-
