# Supplementary material for: AutoClickChem: Click Chemistry in Silico
Source: PLoS Comput Biol. 2012 Mar 15;8(3):e1002397. doi: 10.1371/journal.pcbi.1002397 (PMC3305364; doi:10.1371/journal.pcbi.1002397)
Supplement: Text S2 — Compressed file of the AutoClickChem source code. (TAR) [file pcbi.1002397.s003.tar › autoclickchem_1_0_0/examples/amine/ZINC00010617.pdb]

HETATM    1  C   LIG     1      -3.104   3.007  -2.152  1.00  0.00           C  
HETATM    2  C   LIG     1      -3.023   1.482  -2.250  1.00  0.00           C  
HETATM    3  C   LIG     1      -2.348   1.090  -3.566  1.00  0.00           C  
HETATM    4  C   LIG     1      -2.207   0.938  -1.076  1.00  0.00           C  
HETATM    5  C   LIG     1      -0.795   1.527  -1.120  1.00  0.00           C  
HETATM    6  C   LIG     1      -4.435   0.893  -2.206  1.00  0.00           C  
HETATM    7  H   LIG     1      -2.098   3.426  -2.184  1.00  0.00           H  
HETATM    8  H   LIG     1      -3.685   3.394  -2.989  1.00  0.00           H  
HETATM    9  H   LIG     1      -3.585   3.286  -1.215  1.00  0.00           H  
HETATM   10  H   LIG     1      -2.291   0.003  -3.635  1.00  0.00           H  
HETATM   11  H   LIG     1      -2.930   1.477  -4.402  1.00  0.00           H  
HETATM   12  H   LIG     1      -1.343   1.509  -3.597  1.00  0.00           H  
HETATM   13  H   LIG     1      -2.150  -0.148  -1.145  1.00  0.00           H  
HETATM   14  H   LIG     1      -2.688   1.218  -0.138  1.00  0.00           H  
HETATM   15  H   LIG     1      -0.853   2.613  -1.050  1.00  0.00           H  
HETATM   16  H   LIG     1      -0.314   1.248  -2.057  1.00  0.00           H  
HETATM   17  H   LIG     1       0.002  -0.004   0.002  1.00  0.00           H  
HETATM   18  H   LIG     1       0.925   1.379   0.001  1.00  0.00           H  
HETATM   19  H   LIG     1      -4.378  -0.193  -2.275  1.00  0.00           H  
HETATM   20  H   LIG     1      -4.916   1.172  -1.268  1.00  0.00           H  
HETATM   21  H   LIG     1      -4.760   1.225  -4.211  1.00  0.00           H  
HETATM   22  H   LIG     1      -6.156   1.041  -3.326  1.00  0.00           H  
HETATM   23  N   LIG     1      -0.025   1.014   0.027  1.00  0.00           N1+
HETATM   24  H   LIG     1      -0.476   1.316   0.899  1.00  0.00           H  
HETATM   25  N   LIG     1      -5.218   1.440  -3.327  1.00  0.00           N1+
HETATM   26  H   LIG     1      -5.288   2.459  -3.225  1.00  0.00           H  
