# Supplementary material for: AutoClickChem: Click Chemistry in Silico
Source: PLoS Comput Biol. 2012 Mar 15;8(3):e1002397. doi: 10.1371/journal.pcbi.1002397 (PMC3305364; doi:10.1371/journal.pcbi.1002397)
Supplement: Text S2 — Compressed file of the AutoClickChem source code. (TAR) [file pcbi.1002397.s003.tar › autoclickchem_1_0_0/examples/amine/ZINC00001944.pdb]

HETATM    1  C   LIG     1      -0.017   1.378   0.010  1.00  0.00           C  
HETATM    2  C   LIG     1       1.185   2.070   0.002  1.00  0.00           C  
HETATM    3  C   LIG     1       2.365   1.343  -0.013  1.00  0.00           C  
HETATM    4  C   LIG     1       2.305  -0.038  -0.020  1.00  0.00           C  
HETATM    5  N   LIG     1       1.144  -0.663  -0.013  1.00  0.00           N  
HETATM    6  C   LIG     1       0.002  -0.004   0.002  1.00  0.00           C  
HETATM    7  C   LIG     1       3.696   2.049  -0.023  1.00  0.00           C  
HETATM    8  N   LIG     1       4.142   2.271   1.359  1.00  0.00           N  
HETATM    9  H   LIG     1      -0.955   1.912   0.026  1.00  0.00           H  
HETATM   10  H   LIG     1       1.201   3.150   0.007  1.00  0.00           H  
HETATM   11  H   LIG     1       3.220  -0.612  -0.032  1.00  0.00           H  
HETATM   12  H   LIG     1      -0.929  -0.550   0.008  1.00  0.00           H  
HETATM   13  H   LIG     1       4.429   1.435  -0.547  1.00  0.00           H  
HETATM   14  H   LIG     1       3.595   3.008  -0.531  1.00  0.00           H  
HETATM   15  H   LIG     1       4.182   1.403   1.871  1.00  0.00           H  
HETATM   16  H   LIG     1       5.034   2.744   1.380  1.00  0.00           H  
