# Supplementary material for: AutoClickChem: Click Chemistry in Silico
Source: PLoS Comput Biol. 2012 Mar 15;8(3):e1002397. doi: 10.1371/journal.pcbi.1002397 (PMC3305364; doi:10.1371/journal.pcbi.1002397)
Supplement: Text S2 — Compressed file of the AutoClickChem source code. (TAR) [file pcbi.1002397.s003.tar › autoclickchem_1_0_0/examples/amine/ZINC00001028.pdb]

HETATM    1  C   LIG     1      -0.013   1.076   0.008  1.00  0.00           C  
HETATM    2  C   LIG     1       1.107   1.914   0.002  1.00  0.00           C  
HETATM    3  N   LIG     1       0.690   3.154   0.012  1.00  0.00           N  
HETATM    4  H   LIG     1      -1.288   3.924   0.034  1.00  0.00           H  
HETATM    5  N   LIG     1      -0.711   3.144   0.025  1.00  0.00           N  
HETATM    6  C   LIG     1      -1.117   1.857   0.017  1.00  0.00           C  
HETATM    7  C   LIG     1      -2.546   1.376   0.021  1.00  0.00           C  
HETATM    8  C   LIG     1      -2.982   1.087   1.458  1.00  0.00           C  
HETATM    9  N   LIG     1      -4.375   0.618   1.462  1.00  0.00           N1+
HETATM   10  H   LIG     1       0.002  -0.004   0.002  1.00  0.00           H  
HETATM   11  H   LIG     1       2.138   1.593  -0.009  1.00  0.00           H  
HETATM   12  H   LIG     1      -3.189   2.145  -0.407  1.00  0.00           H  
HETATM   13  H   LIG     1      -2.624   0.465  -0.573  1.00  0.00           H  
HETATM   14  H   LIG     1      -2.339   0.318   1.886  1.00  0.00           H  
HETATM   15  H   LIG     1      -2.904   1.998   2.052  1.00  0.00           H  
HETATM   16  H   LIG     1      -4.663   0.427   2.410  1.00  0.00           H  
HETATM   17  H   LIG     1      -4.970   1.330   1.066  1.00  0.00           H  
HETATM   18  H   LIG     1      -4.447  -0.225   0.912  1.00  0.00           H  
