# Supplementary material for: AutoClickChem: Click Chemistry in Silico
Source: PLoS Comput Biol. 2012 Mar 15;8(3):e1002397. doi: 10.1371/journal.pcbi.1002397 (PMC3305364; doi:10.1371/journal.pcbi.1002397)
Supplement: Text S2 — Compressed file of the AutoClickChem source code. (TAR) [file pcbi.1002397.s003.tar › autoclickchem_1_0_0/examples/amine/ZINC00004829.pdb]

HETATM    1  C   LIG     1      -0.575   3.235   3.763  1.00  0.00           C  
HETATM    2  C   LIG     1      -0.478   1.708   3.811  1.00  0.00           C  
HETATM    3  C   LIG     1       0.174   1.199   2.524  1.00  0.00           C  
HETATM    4  C   LIG     1      -0.673   1.619   1.322  1.00  0.00           C  
HETATM    5  C   LIG     1      -0.770   3.145   1.274  1.00  0.00           C  
HETATM    6  C   LIG     1      -1.423   3.655   2.561  1.00  0.00           C  
HETATM    7  C   LIG     1      -0.021   1.109   0.035  1.00  0.00           C  
HETATM    8  C   LIG     1      -2.076   1.022   1.453  1.00  0.00           C  
HETATM    9  H   LIG     1      -1.040   3.598   4.680  1.00  0.00           H  
HETATM   10  H   LIG     1       0.424   3.660   3.670  1.00  0.00           H  
HETATM   11  H   LIG     1      -1.477   1.283   3.904  1.00  0.00           H  
HETATM   12  H   LIG     1       0.126   1.409   4.668  1.00  0.00           H  
HETATM   13  H   LIG     1       0.244   0.111   2.558  1.00  0.00           H  
HETATM   14  H   LIG     1       1.174   1.624   2.430  1.00  0.00           H  
HETATM   15  H   LIG     1       0.229   3.570   1.181  1.00  0.00           H  
HETATM   16  H   LIG     1      -1.374   3.444   0.417  1.00  0.00           H  
HETATM   17  H   LIG     1      -2.422   3.229   2.654  1.00  0.00           H  
HETATM   18  H   LIG     1      -1.492   4.742   2.527  1.00  0.00           H  
HETATM   19  H   LIG     1      -0.571   1.488  -0.826  1.00  0.00           H  
HETATM   20  H   LIG     1      -0.037   0.019   0.026  1.00  0.00           H  
HETATM   21  H   LIG     1       1.851   1.180  -0.821  1.00  0.00           H  
HETATM   22  H   LIG     1       1.411   2.586  -0.049  1.00  0.00           H  
HETATM   23  H   LIG     1      -2.001  -0.058   1.579  1.00  0.00           H  
HETATM   24  H   LIG     1      -2.575   1.456   2.320  1.00  0.00           H  
HETATM   25  H   LIG     1      -3.781   0.937   0.303  1.00  0.00           H  
HETATM   26  H   LIG     1      -2.880   2.314   0.066  1.00  0.00           H  
HETATM   27  N   LIG     1       1.379   1.569  -0.006  1.00  0.00           N1+
HETATM   28  H   LIG     1       1.863   1.254   0.843  1.00  0.00           H  
HETATM   29  N   LIG     1      -2.836   1.309   0.224  1.00  0.00           N1+
HETATM   30  H   LIG     1      -2.368   0.864  -0.574  1.00  0.00           H  
