# Supplementary material for: AutoClickChem: Click Chemistry in Silico
Source: PLoS Comput Biol. 2012 Mar 15;8(3):e1002397. doi: 10.1371/journal.pcbi.1002397 (PMC3305364; doi:10.1371/journal.pcbi.1002397)
Supplement: Text S2 — Compressed file of the AutoClickChem source code. (TAR) [file pcbi.1002397.s003.tar › autoclickchem_1_0_0/examples/amine/ZINC00002233.pdb]

HETATM    1  C   LIG     1      -0.017   1.378   0.010  1.00  0.00           C  
HETATM    2  C   LIG     1       1.169   2.087   0.002  1.00  0.00           C  
HETATM    3  C   LIG     1       2.380   1.409  -0.013  1.00  0.00           C  
HETATM    4  C   LIG     1       2.396   0.022  -0.021  1.00  0.00           C  
HETATM    5  C   LIG     1       1.207  -0.681  -0.013  1.00  0.00           C  
HETATM    6  C   LIG     1       0.002  -0.004   0.002  1.00  0.00           C  
HETATM    7  C   LIG     1      -1.293  -0.774   0.011  1.00  0.00           C  
HETATM    8  C   LIG     1      -1.746  -1.027  -1.429  1.00  0.00           C  
HETATM    9  N   LIG     1      -3.009  -1.777  -1.420  1.00  0.00           N1+
HETATM   10  O   LIG     1       3.548   2.104  -0.021  1.00  0.00           O  
HETATM   11  H   LIG     1      -0.959   1.905   0.026  1.00  0.00           H  
HETATM   12  H   LIG     1       1.154   3.166   0.008  1.00  0.00           H  
HETATM   13  H   LIG     1       3.337  -0.507  -0.033  1.00  0.00           H  
HETATM   14  H   LIG     1       1.219  -1.761  -0.019  1.00  0.00           H  
HETATM   15  H   LIG     1      -1.146  -1.727   0.518  1.00  0.00           H  
HETATM   16  H   LIG     1      -2.055  -0.197   0.535  1.00  0.00           H  
HETATM   17  H   LIG     1      -1.893  -0.073  -1.936  1.00  0.00           H  
HETATM   18  H   LIG     1      -0.984  -1.603  -1.953  1.00  0.00           H  
HETATM   19  H   LIG     1      -2.872  -2.660  -0.951  1.00  0.00           H  
HETATM   20  H   LIG     1      -3.714  -1.244  -0.935  1.00  0.00           H  
HETATM   21  H   LIG     1       3.895   2.300   0.860  1.00  0.00           H  
HETATM   22  H   LIG     1      -3.307  -1.944  -2.370  1.00  0.00           H  
