# Supplementary material for: AutoClickChem: Click Chemistry in Silico
Source: PLoS Comput Biol. 2012 Mar 15;8(3):e1002397. doi: 10.1371/journal.pcbi.1002397 (PMC3305364; doi:10.1371/journal.pcbi.1002397)
Supplement: Text S2 — Compressed file of the AutoClickChem source code. (TAR) [file pcbi.1002397.s003.tar › autoclickchem_1_0_0/examples/amine/ZINC00001234.pdb]

HETATM    1  C   LIG     1      -0.019   1.538   0.011  1.00  0.00           C  
HETATM    2  C   LIG     1       1.477   1.939  -0.002  1.00  0.00           C  
HETATM    3  C   LIG     1       2.107   0.881  -0.942  1.00  0.00           C  
HETATM    4  C   LIG     1       1.353  -0.422  -0.604  1.00  0.00           C  
HETATM    5  C   LIG     1       0.002  -0.004   0.002  1.00  0.00           C  
HETATM    6  C   LIG     1       1.130  -1.229  -1.857  1.00  0.00           C  
HETATM    7  O   LIG     1       1.592  -2.354  -1.947  1.00  0.00           O  
HETATM    8  O   LIG     1       0.487  -0.758  -2.779  1.00  0.00           O1-
HETATM    9  N   LIG     1       2.121  -1.208   0.372  1.00  0.00           N1+
HETATM   10  H   LIG     1      -0.505   1.908   0.913  1.00  0.00           H  
HETATM   11  H   LIG     1      -0.522   1.918  -0.878  1.00  0.00           H  
HETATM   12  H   LIG     1       1.606   2.942  -0.408  1.00  0.00           H  
HETATM   13  H   LIG     1       1.904   1.868   0.999  1.00  0.00           H  
HETATM   14  H   LIG     1       1.946   1.155  -1.985  1.00  0.00           H  
HETATM   15  H   LIG     1       3.171   0.771  -0.735  1.00  0.00           H  
HETATM   16  H   LIG     1      -0.084  -0.384   1.020  1.00  0.00           H  
HETATM   17  H   LIG     1      -0.815  -0.385  -0.610  1.00  0.00           H  
HETATM   18  H   LIG     1       2.245  -0.668   1.215  1.00  0.00           H  
HETATM   19  H   LIG     1       1.621  -2.058   0.587  1.00  0.00           H  
HETATM   20  H   LIG     1       3.023  -1.438  -0.017  1.00  0.00           H  
