# Supplementary material for: AutoClickChem: Click Chemistry in Silico
Source: PLoS Comput Biol. 2012 Mar 15;8(3):e1002397. doi: 10.1371/journal.pcbi.1002397 (PMC3305364; doi:10.1371/journal.pcbi.1002397)
Supplement: Text S2 — Compressed file of the AutoClickChem source code. (TAR) [file pcbi.1002397.s003.tar › autoclickchem_1_0_0/examples/amine/ZINC00001101.pdb]

HETATM    1  C   LIG     1      -0.019   1.526   0.010  1.00  0.00           C  
HETATM    2  C   LIG     1       0.002  -0.004   0.002  1.00  0.00           C  
HETATM    3  H   LIG     1      -1.020  -0.381   0.010  1.00  0.00           H  
HETATM    4  C   LIG     1       0.707  -0.490  -1.238  1.00  0.00           C  
HETATM    5  O   LIG     1       1.833  -0.934  -1.160  1.00  0.00           O  
HETATM    6  C   LIG     1       0.030  -0.426  -2.543  1.00  0.00           C  
HETATM    7  C   LIG     1      -1.266   0.090  -2.637  1.00  0.00           C  
HETATM    8  C   LIG     1      -1.895   0.147  -3.863  1.00  0.00           C  
HETATM    9  C   LIG     1      -1.245  -0.305  -4.999  1.00  0.00           C  
HETATM   10  C   LIG     1       0.037  -0.818  -4.914  1.00  0.00           C  
HETATM   11  C   LIG     1       0.681  -0.876  -3.696  1.00  0.00           C  
HETATM   12  N   LIG     1       0.713  -0.491   1.192  1.00  0.00           N  
HETATM   13  H   LIG     1       1.004   1.903   0.003  1.00  0.00           H  
HETATM   14  H   LIG     1      -0.546   1.887  -0.873  1.00  0.00           H  
HETATM   15  H   LIG     1      -0.529   1.877   0.907  1.00  0.00           H  
HETATM   16  H   LIG     1      -1.774   0.443  -1.752  1.00  0.00           H  
HETATM   17  H   LIG     1      -2.896   0.545  -3.938  1.00  0.00           H  
HETATM   18  H   LIG     1      -1.742  -0.258  -5.957  1.00  0.00           H  
HETATM   19  H   LIG     1       0.537  -1.169  -5.804  1.00  0.00           H  
HETATM   20  H   LIG     1       1.684  -1.273  -3.631  1.00  0.00           H  
HETATM   21  H   LIG     1       1.681  -0.208   1.176  1.00  0.00           H  
HETATM   22  H   LIG     1       0.259  -0.178   2.037  1.00  0.00           H  
