# Supplementary material for: AutoClickChem: Click Chemistry in Silico
Source: PLoS Comput Biol. 2012 Mar 15;8(3):e1002397. doi: 10.1371/journal.pcbi.1002397 (PMC3305364; doi:10.1371/journal.pcbi.1002397)
Supplement: Text S2 — Compressed file of the AutoClickChem source code. (TAR) [file pcbi.1002397.s003.tar › autoclickchem_1_0_0/examples/isothiocyanate/ZINC01576853.pdb]

HETATM    1  C   LIG     1      -0.777   1.606  -3.730  1.00  0.00           C  
HETATM    2  C   LIG     1      -0.037   1.099  -2.490  1.00  0.00           C  
HETATM    3  C   LIG     1      -0.753   1.593  -1.232  1.00  0.00           C  
HETATM    4  C   LIG     1      -0.013   1.086   0.008  1.00  0.00           C  
HETATM    5  C   LIG     1      -0.729   1.579   1.267  1.00  0.00           C  
HETATM    6  H   LIG     1      -1.776   1.277   1.232  1.00  0.00           H  
HETATM    7  C   LIG     1      -0.064   0.971   2.503  1.00  0.00           C  
HETATM    8  N   LIG     1      -0.645   3.040   1.336  1.00  0.00           N  
HETATM    9  C   LIG     1      -1.689   3.727   1.346  1.00  0.00           C  
HETATM   10  S   LIG     1      -2.988   4.580   1.358  1.00  0.00           S  
HETATM   11  H   LIG     1      -0.791   2.696  -3.724  1.00  0.00           H  
HETATM   12  H   LIG     1      -0.266   1.254  -4.627  1.00  0.00           H  
HETATM   13  H   LIG     1      -1.799   1.229  -3.722  1.00  0.00           H  
HETATM   14  H   LIG     1       0.986   1.476  -2.498  1.00  0.00           H  
HETATM   15  H   LIG     1      -0.022   0.009  -2.496  1.00  0.00           H  
HETATM   16  H   LIG     1      -1.775   1.215  -1.224  1.00  0.00           H  
HETATM   17  H   LIG     1      -0.767   2.683  -1.226  1.00  0.00           H  
HETATM   18  H   LIG     1       0.002  -0.004   0.002  1.00  0.00           H  
HETATM   19  H   LIG     1       1.010   1.463   0.000  1.00  0.00           H  
HETATM   20  H   LIG     1      -0.574   1.323   3.400  1.00  0.00           H  
HETATM   21  H   LIG     1      -0.126  -0.116   2.452  1.00  0.00           H  
HETATM   22  H   LIG     1       0.983   1.274   2.539  1.00  0.00           H  
