# Supplementary material for: AutoClickChem: Click Chemistry in Silico
Source: PLoS Comput Biol. 2012 Mar 15;8(3):e1002397. doi: 10.1371/journal.pcbi.1002397 (PMC3305364; doi:10.1371/journal.pcbi.1002397)
Supplement: Text S2 — Compressed file of the AutoClickChem source code. (TAR) [file pcbi.1002397.s003.tar › autoclickchem_1_0_0/examples/isothiocyanate/ZINC01687017.pdb]

HETATM    1  C   LIG     1      -0.016   1.306   0.009  1.00  0.00           C  
HETATM    2  C   LIG     1       0.002  -0.004   0.002  1.00  0.00           C  
HETATM    3  C   LIG     1       1.317  -0.740  -0.015  1.00  0.00           C  
HETATM    4  N   LIG     1       1.367  -1.676   1.111  1.00  0.00           N  
HETATM    5  C   LIG     1       1.503  -2.900   0.901  1.00  0.00           C  
HETATM    6  S   LIG     1       1.672  -4.422   0.639  1.00  0.00           S  
HETATM    7  H   LIG     1       0.912   1.859   0.003  1.00  0.00           H  
HETATM    8  H   LIG     1      -0.958   1.833   0.017  1.00  0.00           H  
HETATM    9  H   LIG     1      -0.926  -0.557   0.008  1.00  0.00           H  
HETATM   10  H   LIG     1       1.413  -1.291  -0.950  1.00  0.00           H  
HETATM   11  H   LIG     1       2.135  -0.024   0.071  1.00  0.00           H  
