# Supplementary material for: AutoClickChem: Click Chemistry in Silico
Source: PLoS Comput Biol. 2012 Mar 15;8(3):e1002397. doi: 10.1371/journal.pcbi.1002397 (PMC3305364; doi:10.1371/journal.pcbi.1002397)
Supplement: Text S2 — Compressed file of the AutoClickChem source code. (TAR) [file pcbi.1002397.s003.tar › autoclickchem_1_0_0/examples/isothiocyanate/ZINC01736702.pdb]

HETATM    1  C   LIG     1       1.301   2.883  -1.244  1.00  0.00           C  
HETATM    2  C   LIG     1       1.244   1.996   0.001  1.00  0.00           C  
HETATM    3  N   LIG     1      -0.015   1.246   0.009  1.00  0.00           N  
HETATM    4  C   LIG     1       0.002  -0.004   0.002  1.00  0.00           C  
HETATM    5  S   LIG     1       0.023  -1.557  -0.006  1.00  0.00           S  
HETATM    6  H   LIG     1       1.243   2.260  -2.137  1.00  0.00           H  
HETATM    7  H   LIG     1       0.463   3.580  -1.232  1.00  0.00           H  
HETATM    8  H   LIG     1       2.237   3.441  -1.250  1.00  0.00           H  
HETATM    9  H   LIG     1       1.302   2.618   0.894  1.00  0.00           H  
HETATM   10  H   LIG     1       2.082   1.298  -0.011  1.00  0.00           H  
