# Supplementary material for: AutoClickChem: Click Chemistry in Silico
Source: PLoS Comput Biol. 2012 Mar 15;8(3):e1002397. doi: 10.1371/journal.pcbi.1002397 (PMC3305364; doi:10.1371/journal.pcbi.1002397)
Supplement: Text S2 — Compressed file of the AutoClickChem source code. (TAR) [file pcbi.1002397.s003.tar › autoclickchem_1_0_0/examples/isothiocyanate/ZINC01529592.pdb]

HETATM    1  C   LIG     1      -0.017   1.378   0.010  1.00  0.00           C  
HETATM    2  C   LIG     1       1.171   2.086   0.002  1.00  0.00           C  
HETATM    3  C   LIG     1       2.377   1.411  -0.013  1.00  0.00           C  
HETATM    4  C   LIG     1       2.396   0.029  -0.020  1.00  0.00           C  
HETATM    5  C   LIG     1       1.208  -0.679  -0.012  1.00  0.00           C  
HETATM    6  C   LIG     1       0.002  -0.004   0.002  1.00  0.00           C  
HETATM    7  C   LIG     1       3.711  -0.707  -0.038  1.00  0.00           C  
HETATM    8  N   LIG     1       4.152  -0.952   1.338  1.00  0.00           N  
HETATM    9  C   LIG     1       4.326  -2.123   1.739  1.00  0.00           C  
HETATM   10  S   LIG     1       4.542  -3.579   2.238  1.00  0.00           S  
HETATM   11  H   LIG     1      -0.959   1.905   0.026  1.00  0.00           H  
HETATM   12  H   LIG     1       1.156   3.165   0.008  1.00  0.00           H  
HETATM   13  H   LIG     1       3.305   1.963  -0.020  1.00  0.00           H  
HETATM   14  H   LIG     1       1.223  -1.759  -0.018  1.00  0.00           H  
HETATM   15  H   LIG     1      -0.926  -0.557   0.008  1.00  0.00           H  
HETATM   16  H   LIG     1       3.588  -1.659  -0.555  1.00  0.00           H  
HETATM   17  H   LIG     1       4.457  -0.105  -0.556  1.00  0.00           H  
