# Supplementary material for: AutoClickChem: Click Chemistry in Silico
Source: PLoS Comput Biol. 2012 Mar 15;8(3):e1002397. doi: 10.1371/journal.pcbi.1002397 (PMC3305364; doi:10.1371/journal.pcbi.1002397)
Supplement: Text S2 — Compressed file of the AutoClickChem source code. (TAR) [file pcbi.1002397.s003.tar › autoclickchem_1_0_0/examples/isothiocyanate/ZINC00167186.pdb]

HETATM    1  C   LIG     1       0.111   3.255  -1.637  1.00  0.00           C  
HETATM    2  C   LIG     1       1.563   2.847  -1.287  1.00  0.00           C  
HETATM    3  C   LIG     1       1.421   2.007  -0.001  1.00  0.00           C  
HETATM    4  C   LIG     1      -0.018   1.461   0.010  1.00  0.00           C  
HETATM    5  C   LIG     1      -0.699   1.987  -1.270  1.00  0.00           C  
HETATM    6  N   LIG     1       0.002  -0.004   0.002  1.00  0.00           N  
HETATM    7  C   LIG     1      -0.522  -0.641   0.941  1.00  0.00           C  
HETATM    8  S   LIG     1      -1.173  -1.433   2.108  1.00  0.00           S  
HETATM    9  H   LIG     1      -0.208   4.105  -1.033  1.00  0.00           H  
HETATM   10  H   LIG     1       0.018   3.479  -2.700  1.00  0.00           H  
HETATM   11  H   LIG     1       2.174   3.731  -1.100  1.00  0.00           H  
HETATM   12  H   LIG     1       1.994   2.247  -2.088  1.00  0.00           H  
HETATM   13  H   LIG     1       1.588   2.635   0.875  1.00  0.00           H  
HETATM   14  H   LIG     1       2.133   1.183  -0.012  1.00  0.00           H  
HETATM   15  H   LIG     1      -0.548   1.822   0.891  1.00  0.00           H  
HETATM   16  H   LIG     1      -0.633   1.248  -2.069  1.00  0.00           H  
HETATM   17  H   LIG     1      -1.740   2.243  -1.071  1.00  0.00           H  
