# Supplementary material for: AutoClickChem: Click Chemistry in Silico
Source: PLoS Comput Biol. 2012 Mar 15;8(3):e1002397. doi: 10.1371/journal.pcbi.1002397 (PMC3305364; doi:10.1371/journal.pcbi.1002397)
Supplement: Text S2 — Compressed file of the AutoClickChem source code. (TAR) [file pcbi.1002397.s003.tar › autoclickchem_1_0_0/examples/alkyne/ZINC45205886.pdb]

HETATM    1  C   LIG     1      -0.019   1.526   0.010  1.00  0.00           C  
HETATM    2  C   LIG     1       0.002  -0.004   0.002  1.00  0.00           C  
HETATM    3  C   LIG     1       0.742  -0.511   1.242  1.00  0.00           C  
HETATM    4  C   LIG     1      -1.379  -0.514   0.013  1.00  0.00           C  
HETATM    5  C   LIG     1      -2.480  -0.920   0.021  1.00  0.00           C  
HETATM    6  N   LIG     1       0.688  -0.476  -1.203  1.00  0.00           N  
HETATM    7  C   LIG     1       1.878  -0.157  -1.411  1.00  0.00           C  
HETATM    8  O   LIG     1       3.029   0.151  -1.611  1.00  0.00           O  
HETATM    9  H   LIG     1       1.004   1.903   0.003  1.00  0.00           H  
HETATM   10  H   LIG     1      -0.546   1.887  -0.873  1.00  0.00           H  
HETATM   11  H   LIG     1      -0.529   1.877   0.907  1.00  0.00           H  
HETATM   12  H   LIG     1       0.232  -0.159   2.138  1.00  0.00           H  
HETATM   13  H   LIG     1       0.757  -1.601   1.236  1.00  0.00           H  
HETATM   14  H   LIG     1       1.765  -0.134   1.234  1.00  0.00           H  
HETATM   15  H   LIG     1      -3.465  -1.283   0.028  1.00  0.00           H  
