# Supplementary material for: AutoClickChem: Click Chemistry in Silico
Source: PLoS Comput Biol. 2012 Mar 15;8(3):e1002397. doi: 10.1371/journal.pcbi.1002397 (PMC3305364; doi:10.1371/journal.pcbi.1002397)
Supplement: Text S2 — Compressed file of the AutoClickChem source code. (TAR) [file pcbi.1002397.s003.tar › autoclickchem_1_0_0/examples/alkyne/ZINC39049764.pdb]

HETATM    1  C   LIG     1       0.018  -1.178  -0.004  1.00  0.00           C  
HETATM    2  C   LIG     1       0.002  -0.004   0.002  1.00  0.00           C  
HETATM    3  C   LIG     1      -0.018   1.468   0.010  1.00  0.00           C  
HETATM    4  C   LIG     1      -0.758   1.975  -1.229  1.00  0.00           C  
HETATM    5  C   LIG     1      -0.042   1.481  -2.488  1.00  0.00           C  
HETATM    6  C   LIG     1       1.394   2.011  -2.499  1.00  0.00           C  
HETATM    7  C   LIG     1       2.134   1.504  -1.260  1.00  0.00           C  
HETATM    8  C   LIG     1       1.417   1.997  -0.001  1.00  0.00           C  
HETATM    9  N   LIG     1      -0.704   1.940   1.215  1.00  0.00           N  
HETATM   10  C   LIG     1      -1.894   1.621   1.423  1.00  0.00           C  
HETATM   11  O   LIG     1      -3.045   1.312   1.623  1.00  0.00           O  
HETATM   12  H   LIG     1       0.032  -2.228  -0.010  1.00  0.00           H  
HETATM   13  H   LIG     1      -1.780   1.597  -1.222  1.00  0.00           H  
HETATM   14  H   LIG     1      -0.773   3.064  -1.223  1.00  0.00           H  
HETATM   15  H   LIG     1      -0.027   0.391  -2.494  1.00  0.00           H  
HETATM   16  H   LIG     1      -0.569   1.842  -3.371  1.00  0.00           H  
HETATM   17  H   LIG     1       1.904   1.659  -3.396  1.00  0.00           H  
HETATM   18  H   LIG     1       1.379   3.101  -2.493  1.00  0.00           H  
HETATM   19  H   LIG     1       2.148   0.414  -1.266  1.00  0.00           H  
HETATM   20  H   LIG     1       3.156   1.881  -1.267  1.00  0.00           H  
HETATM   21  H   LIG     1       1.403   3.087   0.005  1.00  0.00           H  
HETATM   22  H   LIG     1       1.945   1.636   0.882  1.00  0.00           H  
