# Supplementary material for: AutoClickChem: Click Chemistry in Silico
Source: PLoS Comput Biol. 2012 Mar 15;8(3):e1002397. doi: 10.1371/journal.pcbi.1002397 (PMC3305364; doi:10.1371/journal.pcbi.1002397)
Supplement: Text S2 — Compressed file of the AutoClickChem source code. (TAR) [file pcbi.1002397.s003.tar › autoclickchem_1_0_0/examples/alkyne/ZINC39602818.pdb]

HETATM    1  C   LIG     1       0.018  -1.178  -0.004  1.00  0.00           C  
HETATM    2  C   LIG     1       0.002  -0.004   0.002  1.00  0.00           C  
HETATM    3  C   LIG     1      -0.018   1.468   0.010  1.00  0.00           C  
HETATM    4  N   LIG     1       1.357   1.975  -0.000  1.00  0.00           N  
HETATM    5  N   LIG     1       1.707   2.631  -0.843  1.00  0.00           N1+
HETATM    6  N   LIG     1       2.050   3.272  -1.668  1.00  0.00           N1-
HETATM    7  H   LIG     1       0.032  -2.228  -0.010  1.00  0.00           H  
HETATM    8  H   LIG     1      -0.545   1.829  -0.873  1.00  0.00           H  
HETATM    9  H   LIG     1      -0.528   1.819   0.907  1.00  0.00           H  
