# Supplementary material for: AutoClickChem: Click Chemistry in Silico
Source: PLoS Comput Biol. 2012 Mar 15;8(3):e1002397. doi: 10.1371/journal.pcbi.1002397 (PMC3305364; doi:10.1371/journal.pcbi.1002397)
Supplement: Text S2 — Compressed file of the AutoClickChem source code. (TAR) [file pcbi.1002397.s003.tar › autoclickchem_1_0_0/examples/alkyne/ZINC39049083.pdb]

HETATM    1  C   LIG     1       0.018  -1.178  -0.004  1.00  0.00           C  
HETATM    2  C   LIG     1       0.002  -0.004   0.002  1.00  0.00           C  
HETATM    3  N   LIG     1      -0.016   1.351   0.009  1.00  0.00           N  
HETATM    4  C   LIG     1      -1.015   2.306   0.030  1.00  0.00           C  
HETATM    5  C   LIG     1      -0.111   3.370   0.022  1.00  0.00           C  
HETATM    6  C   LIG     1       0.930   2.307   0.006  1.00  0.00           C  
HETATM    7  O   LIG     1       2.143   2.304  -0.007  1.00  0.00           O  
HETATM    8  N   LIG     1      -0.157   4.691   0.030  1.00  0.00           N  
HETATM    9  C   LIG     1      -1.260   5.278   0.050  1.00  0.00           C  
HETATM   10  O   LIG     1      -2.327   5.845   0.069  1.00  0.00           O  
HETATM   11  H   LIG     1       0.032  -2.228  -0.010  1.00  0.00           H  
HETATM   12  H   LIG     1      -2.094   2.251   0.047  1.00  0.00           H  
