# Supplementary material for: AutoClickChem: Click Chemistry in Silico
Source: PLoS Comput Biol. 2012 Mar 15;8(3):e1002397. doi: 10.1371/journal.pcbi.1002397 (PMC3305364; doi:10.1371/journal.pcbi.1002397)
Supplement: Text S2 — Compressed file of the AutoClickChem source code. (TAR) [file pcbi.1002397.s003.tar › autoclickchem_1_0_0/examples/alkyne/ZINC45205888.pdb]

HETATM    1  C   LIG     1      -0.019   1.526   0.010  1.00  0.00           C  
HETATM    2  C   LIG     1       0.002  -0.004   0.002  1.00  0.00           C  
HETATM    3  C   LIG     1       0.718  -0.497  -1.257  1.00  0.00           C  
HETATM    4  C   LIG     1       2.154   0.032  -1.268  1.00  0.00           C  
HETATM    5  C   LIG     1       0.006  -0.010  -2.449  1.00  0.00           C  
HETATM    6  C   LIG     1      -0.561   0.379  -3.400  1.00  0.00           C  
HETATM    7  N   LIG     1       0.738  -1.962  -1.265  1.00  0.00           N  
HETATM    8  C   LIG     1       1.279  -2.575  -2.211  1.00  0.00           C  
HETATM    9  O   LIG     1       1.801  -3.167  -3.125  1.00  0.00           O  
HETATM   10  H   LIG     1       1.004   1.903   0.003  1.00  0.00           H  
HETATM   11  H   LIG     1      -0.546   1.887  -0.873  1.00  0.00           H  
HETATM   12  H   LIG     1      -0.529   1.877   0.907  1.00  0.00           H  
HETATM   13  H   LIG     1       0.529  -0.365   0.885  1.00  0.00           H  
HETATM   14  H   LIG     1      -1.020  -0.381   0.010  1.00  0.00           H  
HETATM   15  H   LIG     1       2.681  -0.329  -0.385  1.00  0.00           H  
HETATM   16  H   LIG     1       2.664  -0.319  -2.164  1.00  0.00           H  
HETATM   17  H   LIG     1       2.139   1.122  -1.262  1.00  0.00           H  
HETATM   18  H   LIG     1      -1.069   0.727  -4.251  1.00  0.00           H  
