# Supplementary material for: AutoClickChem: Click Chemistry in Silico
Source: PLoS Comput Biol. 2012 Mar 15;8(3):e1002397. doi: 10.1371/journal.pcbi.1002397 (PMC3305364; doi:10.1371/journal.pcbi.1002397)
Supplement: Text S2 — Compressed file of the AutoClickChem source code. (TAR) [file pcbi.1002397.s003.tar › autoclickchem_1_0_0/examples/alkyne/ZINC59390814.pdb]

HETATM    1  C   LIG     1       0.018  -1.178  -0.004  1.00  0.00           C  
HETATM    2  C   LIG     1       0.002  -0.004   0.002  1.00  0.00           C  
HETATM    3  C   LIG     1      -0.018   1.468   0.010  1.00  0.00           C  
HETATM    4  C   LIG     1       1.417   1.997  -0.001  1.00  0.00           C  
HETATM    5  C   LIG     1       1.397   3.527   0.008  1.00  0.00           C  
HETATM    6  N   LIG     1       2.771   4.034  -0.003  1.00  0.00           N  
HETATM    7  C   LIG     1       3.161   4.763  -0.940  1.00  0.00           C  
HETATM    8  O   LIG     1       3.538   5.468  -1.846  1.00  0.00           O  
HETATM    9  H   LIG     1       0.032  -2.228  -0.010  1.00  0.00           H  
HETATM   10  H   LIG     1      -0.545   1.829  -0.873  1.00  0.00           H  
HETATM   11  H   LIG     1      -0.528   1.819   0.907  1.00  0.00           H  
HETATM   12  H   LIG     1       1.945   1.636   0.882  1.00  0.00           H  
HETATM   13  H   LIG     1       1.928   1.646  -0.897  1.00  0.00           H  
HETATM   14  H   LIG     1       0.870   3.888  -0.875  1.00  0.00           H  
HETATM   15  H   LIG     1       0.887   3.879   0.904  1.00  0.00           H  
