# Supplementary material for: AutoClickChem: Click Chemistry in Silico
Source: PLoS Comput Biol. 2012 Mar 15;8(3):e1002397. doi: 10.1371/journal.pcbi.1002397 (PMC3305364; doi:10.1371/journal.pcbi.1002397)
Supplement: Text S2 — Compressed file of the AutoClickChem source code. (TAR) [file pcbi.1002397.s003.tar › autoclickchem_1_0_0/examples/alkyne/ZINC59376946.pdb]

HETATM    1  C   LIG     1       0.018  -1.178  -0.004  1.00  0.00           C  
HETATM    2  C   LIG     1       0.002  -0.004   0.002  1.00  0.00           C  
HETATM    3  C   LIG     1      -0.017   1.428   0.010  1.00  0.00           C  
HETATM    4  C   LIG     1       1.124   2.108   0.003  1.00  0.00           C  
HETATM    5  C   LIG     1       1.104   3.615   0.011  1.00  0.00           C  
HETATM    6  N   LIG     1       1.900   4.108   1.137  1.00  0.00           N  
HETATM    7  C   LIG     1       2.891   4.841   0.929  1.00  0.00           C  
HETATM    8  O   LIG     1       3.848   5.550   0.728  1.00  0.00           O  
HETATM    9  H   LIG     1       0.032  -2.228  -0.010  1.00  0.00           H  
HETATM   10  H   LIG     1      -0.960   1.955   0.017  1.00  0.00           H  
HETATM   11  H   LIG     1       2.067   1.581  -0.009  1.00  0.00           H  
HETATM   12  H   LIG     1       1.524   3.989  -0.922  1.00  0.00           H  
HETATM   13  H   LIG     1       0.076   3.963   0.112  1.00  0.00           H  
