# Supplementary material for: AutoClickChem: Click Chemistry in Silico
Source: PLoS Comput Biol. 2012 Mar 15;8(3):e1002397. doi: 10.1371/journal.pcbi.1002397 (PMC3305364; doi:10.1371/journal.pcbi.1002397)
Supplement: Text S2 — Compressed file of the AutoClickChem source code. (TAR) [file pcbi.1002397.s003.tar › autoclickchem_1_0_0/examples/README]

This directory contains PDB files obtained from ZINC (http://zinc.docking.org/) for use as examples.
The following commands can be used to test the various click-chemistry reactions performed by
AutoClickChem:


Epoxide + (Alcohol or Thiol)
----------------------------
python ../autoclickchem.py -reactants1 ./epoxide/ -reactants2 ./alcohol/ -output_dir ./epoxide_alcohol_opening_output/ -all_reactions +epoxide_alcohol_opening
python ../autoclickchem.py -reactants1 ./epoxide/ -reactants2 ./thiol/ -output_dir ./epoxide_thiol_opening_output/ -all_reactions +epoxide_thiol_opening


Alkene Oxidized to Epoxide
--------------------------
python ../autoclickchem.py -reactants1 ./alkene/ -output_dir ./alkene_to_epoxide_output/ -all_reactions +alkene_to_epoxide


Sulfonyl Azide + Thio Acid
--------------------------
python ../autoclickchem.py -reactants1 ./sulfonyl_azide/ -reactants2 ./thio_acid/ -output_dir ./sulfonyl_azide_and_thio_acid_output/ -all_reactions +sulfonyl_azide_and_thio_acid


Alkyne + Azide
--------------
python ../autoclickchem.py -reactants1 ./alkyne/ -reactants2 ./azide/ -output_dir ./azide_and_alkyne_to_azole_output/ -all_reactions +azide_and_alkyne_to_azole


Halide to Azide or Cyanide
--------------------------
python ../autoclickchem.py -reactants1 ./halide/ -output_dir ./halide_to_azide_output/ -all_reactions +halide_to_azide
python ../autoclickchem.py -reactants1 ./halide/ -output_dir ./halide_to_cyanide_output/ -all_reactions +halide_to_cyanide


Alcohol to Azide or Cyanide
---------------------------
python ../autoclickchem.py -reactants1 ./alcohol/ -output_dir ./alcohol_to_azide_output/ -all_reactions +alcohol_to_azide
python ../autoclickchem.py -reactants1 ./alcohol/ -output_dir ./alcohol_to_cyanide_output/ -all_reactions +alcohol_to_cyanide


Primary Amine Oxidized to an Azide, Isocyanate, or Isothiocyanate
-----------------------------------------------------------------
python ../autoclickchem.py -reactants1 ./amine/ -output_dir ./amine_to_azide_output/ -all_reactions +amine_to_azide
python ../autoclickchem.py -reactants1 ./amine/ -output_dir ./amine_to_isocyanate_output/ -all_reactions +amine_to_isocyanate
python ../autoclickchem.py -reactants1 ./amine/ -output_dir ./amine_to_isothiocyanate_output/ -all_reactions +amine_to_isothiocyanate


Azide Reduced to Amine
----------------------
python ../autoclickchem.py -reactants1 ./azide/ -output_dir ./azide_to_amine_output/ -all_reactions +azide_to_amine


Chloroformate + Amine
---------------------
python ../autoclickchem.py -reactants1 ./chloroformate/ -reactants2 ./amine/ -output_dir ./chloroformate_and_amine_to_carbamate_output/ -all_reactions +chloroformate_and_amine_to_carbamate


Carboxylate + Amine
-------------------
python ../autoclickchem.py -reactants1 ./carboxylate/ -reactants2 ./amine/ -output_dir ./carboxylate_and_amine_to_amide_output/ -all_reactions +carboxylate_and_amine_to_amide


Carboxylate + (Alcohol or Thiol)
--------------------------------
python ../autoclickchem.py -reactants1 ./carboxylate/ -reactants2 ./alcohol/ -output_dir ./carboxylate_and_alcohol_to_ester_output/ -all_reactions +carboxylate_and_alcohol_to_ester
python ../autoclickchem.py -reactants1 ./carboxylate/ -reactants2 ./thiol/ -output_dir ./carboxylate_and_thiol_to_thioester_output/ -all_reactions +carboxylate_and_thiol_to_thioester


Carboxylate to Azide or Cyanide
-------------------------------
python ../autoclickchem.py -reactants1 ./carboxylate/ -output_dir ./carboxylate_to_azide_output/ -all_reactions +carboxylate_to_azide
python ../autoclickchem.py -reactants1 ./carboxylate/ -output_dir ./carboxylate_to_cyanide_output/ -all_reactions +carboxylate_to_cyanide


Acyl Halide + Amine
-------------------
python ../autoclickchem.py -reactants1 ./acyl_halide/ -reactants2 ./amine/ -output_dir ./acyl_halide_and_amine_to_amide_output/ -all_reactions +acyl_halide_and_amine_to_amide


Acyl Halide + (Alcohol or Thiol)
--------------------------------
python ../autoclickchem.py -reactants1 ./acyl_halide/ -reactants2 ./alcohol/ -output_dir ./acyl_halide_and_alcohol_to_ester_output/ -all_reactions +acyl_halide_and_alcohol_to_ester
python ../autoclickchem.py -reactants1 ./acyl_halide/ -reactants2 ./thiol/ -output_dir ./acyl_halide_and_thiol_to_thioester_output/ -all_reactions +acyl_halide_and_thiol_to_thioester


Acyl Halide to Azide or Cyanide
-------------------------------
python ../autoclickchem.py -reactants1 ./acyl_halide/ -output_dir ./acyl_halide_to_azide_output/ -all_reactions +acyl_halide_to_azide
python ../autoclickchem.py -reactants1 ./acyl_halide/ -output_dir ./acyl_halide_to_cyanide_output/ -all_reactions +acyl_halide_to_cyanide


Ester + Amine
-------------
python ../autoclickchem.py -reactants1 ./ester/ -reactants2 ./amine/ -output_dir ./ester_and_amine_to_amide_output/ -all_reactions +ester_and_amine_to_amide


Ester + (Alcohol or Thiol)
--------------------------
python ../autoclickchem.py -reactants1 ./ester/ -reactants2 ./alcohol/ -output_dir ./ester_and_alcohol_to_ester_output/ -all_reactions +ester_and_alcohol_to_ester
python ../autoclickchem.py -reactants1 ./ester/ -reactants2 ./thiol/ -output_dir ./ester_and_thiol_to_thioester_output/ -all_reactions +ester_and_thiol_to_thioester


Acid Anhydride + Amine
----------------------
python ../autoclickchem.py -reactants1 ./acid_anhydride/ -reactants2 ./amine/ -output_dir ./acid_anhydride_and_amine_to_amide_output/ -all_reactions +acid_anhydride_and_amine_to_amide


Acid Anhydride + (Alcohol or Thiol)
-----------------------------------
python ../autoclickchem.py -reactants1 ./acid_anhydride/ -reactants2 ./alcohol/ -output_dir ./acid_anhydride_and_alcohol_to_ester_output/ -all_reactions +acid_anhydride_and_alcohol_to_ester
python ../autoclickchem.py -reactants1 ./acid_anhydride/ -reactants2 ./thiol/ -output_dir ./acid_anhydride_and_thiol_to_thioester_output/ -all_reactions +acid_anhydride_and_thiol_to_thioester


Acid Anhydride to Azide or Cyanide
----------------------------------
python ../autoclickchem.py -reactants1 ./acid_anhydride/ -output_dir ./acid_anhydride_to_azide_output/ -all_reactions +acid_anhydride_to_azide
python ../autoclickchem.py -reactants1 ./acid_anhydride/ -output_dir ./acid_anhydride_to_cyanide_output/ -all_reactions +acid_anhydride_to_cyanide


(Isocyanate or Isothiocyanate) + Amine
--------------------------------------
python ../autoclickchem.py -reactants1 ./isocyanate/ -reactants2 ./amine/ -output_dir ./isocyanate_and_amine_to_urea_output/ -all_reactions +isocyanate_and_amine_to_urea
python ../autoclickchem.py -reactants1 ./isothiocyanate/ -reactants2 ./amine/ -output_dir ./isothiocyanate_and_amine_to_thiourea_output/ -all_reactions +isothiocyanate_and_amine_to_thiourea


(Isocyanate or Isothiocyanate) + (Alcohol or Thiol)
---------------------------------------------------
python ../autoclickchem.py -reactants1 ./isocyanate/ -reactants2 ./alcohol/ -output_dir ./isocyanate_and_alcohol_to_carbamate_output/ -all_reactions +isocyanate_and_alcohol_to_carbamate
python ../autoclickchem.py -reactants1 ./isothiocyanate/ -reactants2 ./alcohol/ -output_dir ./isothiocyanate_and_alcohol_to_carbamothioate_output/ -all_reactions +isothiocyanate_and_alcohol_to_carbamothioate
python ../autoclickchem.py -reactants1 ./isocyanate/ -reactants2 ./thiol/ -output_dir ./isocyanate_and_thiol_to_carbamothioate_output/ -all_reactions +isocyanate_and_thiol_to_carbamothioate
python ../autoclickchem.py -reactants1 ./isothiocyanate/ -reactants2 ./thiol/ -output_dir ./isothiocyanate_and_thiol_to_carbamodithioate_output/ -all_reactions +isothiocyanate_and_thiol_to_carbamodithioate
