# Supplementary material for: AutoClickChem: Click Chemistry in Silico
Source: PLoS Comput Biol. 2012 Mar 15;8(3):e1002397. doi: 10.1371/journal.pcbi.1002397 (PMC3305364; doi:10.1371/journal.pcbi.1002397)
Supplement: Text S2 — Compressed file of the AutoClickChem source code. (TAR) [file pcbi.1002397.s003.tar › autoclickchem_1_0_0/examples/alcohol/ZINC00033574.pdb]

HETATM    1  C   LIG     1      -2.782   1.546  -2.506  1.00  0.00           C  
HETATM    2  C   LIG     1      -2.095   1.052  -1.231  1.00  0.00           C  
HETATM    3  H   LIG     1      -2.070  -0.038  -1.231  1.00  0.00           H  
HETATM    4  C   LIG     1      -2.873   1.544  -0.009  1.00  0.00           C  
HETATM    5  C   LIG     1      -2.170   1.064   1.264  1.00  0.00           C  
HETATM    6  H   LIG     1      -2.696   1.449   2.138  1.00  0.00           H  
HETATM    7  C   LIG     1      -0.729   1.579   1.267  1.00  0.00           C  
HETATM    8  C   LIG     1      -0.013   1.086   0.008  1.00  0.00           C  
HETATM    9  O   LIG     1      -2.168  -0.365   1.299  1.00  0.00           O  
HETATM   10  H   LIG     1      -2.229   1.195  -3.377  1.00  0.00           H  
HETATM   11  H   LIG     1      -3.801   1.160  -2.542  1.00  0.00           H  
HETATM   12  H   LIG     1      -2.806   2.636  -2.506  1.00  0.00           H  
HETATM   13  H   LIG     1      -2.909   2.633  -0.015  1.00  0.00           H  
HETATM   14  H   LIG     1      -3.887   1.145  -0.037  1.00  0.00           H  
HETATM   15  H   LIG     1      -0.211   1.205   2.151  1.00  0.00           H  
HETATM   16  H   LIG     1      -0.732   2.669   1.281  1.00  0.00           H  
HETATM   17  H   LIG     1       0.002  -0.004   0.002  1.00  0.00           H  
HETATM   18  H   LIG     1       1.010   1.463   0.000  1.00  0.00           H  
HETATM   19  H   LIG     1      -1.738  -0.739   2.080  1.00  0.00           H  
HETATM   20  N   LIG     1      -0.718   1.579  -1.190  1.00  0.00           N1+
HETATM   21  H   LIG     1      -0.749   2.605  -1.166  1.00  0.00           H  
HETATM   22  H   LIG     1      -0.213   1.273  -2.030  1.00  0.00           H  
