# Supplementary material for: AutoClickChem: Click Chemistry in Silico
Source: PLoS Comput Biol. 2012 Mar 15;8(3):e1002397. doi: 10.1371/journal.pcbi.1002397 (PMC3305364; doi:10.1371/journal.pcbi.1002397)
Supplement: Text S2 — Compressed file of the AutoClickChem source code. (TAR) [file pcbi.1002397.s003.tar › autoclickchem_1_0_0/examples/alcohol/ZINC00126761.pdb]

HETATM    1  C   LIG     1       1.184   1.781   0.000  1.00  0.00           C  
HETATM    2  C   LIG     1      -0.013   1.076   0.008  1.00  0.00           C  
HETATM    3  C   LIG     1      -1.209   1.737   0.017  1.00  0.00           C  
HETATM    4  C   LIG     1      -1.230   3.127   0.030  1.00  0.00           C  
HETATM    5  C   LIG     1      -0.022   3.847   0.022  1.00  0.00           C  
HETATM    6  C   LIG     1       1.191   3.145   0.007  1.00  0.00           C  
HETATM    7  N   LIG     1      -0.328   5.160   0.032  1.00  0.00           N  
HETATM    8  N   LIG     1      -1.604   5.321   0.044  1.00  0.00           N  
HETATM    9  N   LIG     1      -2.233   4.067   0.044  1.00  0.00           N  
HETATM   10  C   LIG     1      -3.675   3.810   0.056  1.00  0.00           C  
HETATM   11  O   LIG     1      -4.157   3.733  -1.287  1.00  0.00           O  
HETATM   12  H   LIG     1       2.121   1.242  -0.011  1.00  0.00           H  
HETATM   13  H   LIG     1       0.002  -0.004   0.002  1.00  0.00           H  
HETATM   14  H   LIG     1      -2.135   1.181   0.019  1.00  0.00           H  
HETATM   15  H   LIG     1       2.127   3.682   0.001  1.00  0.00           H  
HETATM   16  H   LIG     1      -3.872   2.868   0.567  1.00  0.00           H  
HETATM   17  H   LIG     1      -4.184   4.620   0.578  1.00  0.00           H  
HETATM   18  H   LIG     1      -5.106   3.564  -1.355  1.00  0.00           H  
