# Supplementary material for: AutoClickChem: Click Chemistry in Silico
Source: PLoS Comput Biol. 2012 Mar 15;8(3):e1002397. doi: 10.1371/journal.pcbi.1002397 (PMC3305364; doi:10.1371/journal.pcbi.1002397)
Supplement: Text S2 — Compressed file of the AutoClickChem source code. (TAR) [file pcbi.1002397.s003.tar › autoclickchem_1_0_0/examples/alcohol/ZINC00000267.pdb]

HETATM    1  C   LIG     1      -0.019   1.526   0.010  1.00  0.00           C  
HETATM    2  C   LIG     1       0.002  -0.004   0.002  1.00  0.00           C  
HETATM    3  C   LIG     1       0.742  -0.511   1.242  1.00  0.00           C  
HETATM    4  C   LIG     1       2.115   0.108   1.295  1.00  0.00           C  
HETATM    5  C   LIG     1       2.461   0.848   2.322  1.00  0.00           C  
HETATM    6 CL   LIG     1       4.043   1.561   2.384  1.00  0.00          Cl  
HETATM    7  C   LIG     1       0.867  -1.976   1.173  1.00  0.00           C  
HETATM    8  C   LIG     1       0.967  -3.144   1.119  1.00  0.00           C  
HETATM    9  O   LIG     1       0.010  -0.149   2.414  1.00  0.00           O  
HETATM   10  H   LIG     1       1.004   1.903   0.003  1.00  0.00           H  
HETATM   11  H   LIG     1      -0.546   1.887  -0.873  1.00  0.00           H  
HETATM   12  H   LIG     1      -0.529   1.877   0.907  1.00  0.00           H  
HETATM   13  H   LIG     1      -1.020  -0.381   0.010  1.00  0.00           H  
HETATM   14  H   LIG     1       0.512  -0.356  -0.895  1.00  0.00           H  
HETATM   15  H   LIG     1       2.814  -0.057   0.488  1.00  0.00           H  
HETATM   16  H   LIG     1       1.762   1.013   3.128  1.00  0.00           H  
HETATM   17  H   LIG     1       1.056  -4.190   1.071  1.00  0.00           H  
HETATM   18  H   LIG     1       0.422  -0.439   3.240  1.00  0.00           H  
