# Supplementary material for: AutoClickChem: Click Chemistry in Silico
Source: PLoS Comput Biol. 2012 Mar 15;8(3):e1002397. doi: 10.1371/journal.pcbi.1002397 (PMC3305364; doi:10.1371/journal.pcbi.1002397)
Supplement: Text S2 — Compressed file of the AutoClickChem source code. (TAR) [file pcbi.1002397.s003.tar › autoclickchem_1_0_0/examples/alcohol/ZINC00012345.pdb]

HETATM    1  C   LIG     1      -0.793   3.056  -1.078  1.00  0.00           C  
HETATM    2  C   LIG     1      -0.795   1.527  -1.120  1.00  0.00           C  
HETATM    3  C   LIG     1      -1.609   3.600  -2.252  1.00  0.00           C  
HETATM    4  C   LIG     1      -1.505   5.126  -2.283  1.00  0.00           C  
HETATM    5  C   LIG     1      -2.217   5.661  -3.527  1.00  0.00           C  
HETATM    6  O   LIG     1      -2.978   3.220  -2.097  1.00  0.00           O  
HETATM    7  H   LIG     1      -1.235   3.395  -0.141  1.00  0.00           H  
HETATM    8  H   LIG     1       0.232   3.420  -1.149  1.00  0.00           H  
HETATM    9  H   LIG     1      -0.354   1.188  -2.057  1.00  0.00           H  
HETATM   10  H   LIG     1      -1.821   1.163  -1.049  1.00  0.00           H  
HETATM   11  H   LIG     1       0.002  -0.004   0.002  1.00  0.00           H  
HETATM   12  H   LIG     1       0.925   1.379   0.001  1.00  0.00           H  
HETATM   13  H   LIG     1      -1.222   3.190  -3.185  1.00  0.00           H  
HETATM   14  H   LIG     1      -1.972   5.541  -1.390  1.00  0.00           H  
HETATM   15  H   LIG     1      -0.455   5.418  -2.311  1.00  0.00           H  
HETATM   16  H   LIG     1      -1.749   5.247  -4.420  1.00  0.00           H  
HETATM   17  H   LIG     1      -3.267   5.370  -3.498  1.00  0.00           H  
HETATM   18  H   LIG     1      -2.579   7.505  -4.369  1.00  0.00           H  
HETATM   19  H   LIG     1      -2.485   7.532  -2.709  1.00  0.00           H  
HETATM   20  H   LIG     1      -3.389   3.550  -1.286  1.00  0.00           H  
HETATM   21  N   LIG     1      -0.025   1.014   0.027  1.00  0.00           N1+
HETATM   22  H   LIG     1      -0.476   1.316   0.899  1.00  0.00           H  
HETATM   23  N   LIG     1      -2.091   7.129  -3.558  1.00  0.00           N1+
HETATM   24  H   LIG     1      -1.097   7.381  -3.618  1.00  0.00           H  
