# Supplementary material for: AutoClickChem: Click Chemistry in Silico
Source: PLoS Comput Biol. 2012 Mar 15;8(3):e1002397. doi: 10.1371/journal.pcbi.1002397 (PMC3305364; doi:10.1371/journal.pcbi.1002397)
Supplement: Text S2 — Compressed file of the AutoClickChem source code. (TAR) [file pcbi.1002397.s003.tar › autoclickchem_1_0_0/examples/alcohol/ZINC00026231.pdb]

HETATM    1  C   LIG     1      -1.443  -0.547   0.002  1.00  0.00           C  
HETATM    2  C   LIG     1      -1.679  -0.857  -1.501  1.00  0.00           C  
HETATM    3  C   LIG     1      -0.262  -1.308  -1.935  1.00  0.00           C  
HETATM    4  O   LIG     1       0.641  -0.475  -1.190  1.00  0.00           O  
HETATM    5  C   LIG     1       0.002  -0.004   0.002  1.00  0.00           C  
HETATM    6  H   LIG     1       0.537  -0.371   0.878  1.00  0.00           H  
HETATM    7  O   LIG     1      -0.017   1.425   0.010  1.00  0.00           O  
HETATM    8  C   LIG     1      -0.074  -1.091  -3.414  1.00  0.00           C  
HETATM    9  O   LIG     1       0.827  -0.392  -3.813  1.00  0.00           O  
HETATM   10  O   LIG     1      -0.054  -2.683  -1.605  1.00  0.00           O  
HETATM   11  H   LIG     1      -1.516  -1.455   0.601  1.00  0.00           H  
HETATM   12  H   LIG     1      -2.142   0.210   0.357  1.00  0.00           H  
HETATM   13  H   LIG     1      -1.990   0.037  -2.042  1.00  0.00           H  
HETATM   14  H   LIG     1      -2.404  -1.661  -1.628  1.00  0.00           H  
HETATM   15  H   LIG     1       0.861   1.830   0.004  1.00  0.00           H  
HETATM   16  H   LIG     1       0.832  -3.008  -1.815  1.00  0.00           H  
HETATM   17  O   LIG     1      -0.907  -1.676  -4.289  1.00  0.00           O1-
