# Supplementary material for: AutoClickChem: Click Chemistry in Silico
Source: PLoS Comput Biol. 2012 Mar 15;8(3):e1002397. doi: 10.1371/journal.pcbi.1002397 (PMC3305364; doi:10.1371/journal.pcbi.1002397)
Supplement: Text S2 — Compressed file of the AutoClickChem source code. (TAR) [file pcbi.1002397.s003.tar › autoclickchem_1_0_0/examples/alcohol/ZINC00000411.pdb]

HETATM    1  C   LIG     1      -0.915   4.216   5.199  1.00  0.00           C  
HETATM    2  C   LIG     1       0.032   3.446   4.277  1.00  0.00           C  
HETATM    3  O   LIG     1      -0.728   2.595   3.416  1.00  0.00           O  
HETATM    4  C   LIG     1       0.066   1.827   2.510  1.00  0.00           C  
HETATM    5  H   LIG     1       0.900   2.331   2.288  1.00  0.00           H  
HETATM    6  C   LIG     1       0.434   0.491   3.160  1.00  0.00           C  
HETATM    7  C   LIG     1      -0.718   1.572   1.248  1.00  0.00           C  
HETATM    8  O   LIG     1      -1.911   1.757   1.230  1.00  0.00           O  
HETATM    9  C   LIG     1      -0.013   1.086   0.008  1.00  0.00           C  
HETATM   10  O   LIG     1       1.328   1.580  -0.002  1.00  0.00           O  
HETATM   11  O   LIG     1      -0.704   1.559  -1.150  1.00  0.00           O  
HETATM   12  H   LIG     1      -1.595   4.820   4.599  1.00  0.00           H  
HETATM   13  H   LIG     1      -1.490   3.511   5.800  1.00  0.00           H  
HETATM   14  H   LIG     1      -0.336   4.865   5.856  1.00  0.00           H  
HETATM   15  H   LIG     1       0.712   2.841   4.877  1.00  0.00           H  
HETATM   16  H   LIG     1       0.607   4.150   3.676  1.00  0.00           H  
HETATM   17  H   LIG     1       1.040  -0.094   2.468  1.00  0.00           H  
HETATM   18  H   LIG     1       1.001   0.676   4.072  1.00  0.00           H  
HETATM   19  H   LIG     1      -0.475  -0.058   3.402  1.00  0.00           H  
HETATM   20  H   LIG     1       0.001   0.086   0.003  1.00  0.00           H  
HETATM   21  H   LIG     1       1.391   2.545   0.002  1.00  0.00           H  
HETATM   22  H   LIG     1      -0.304   1.284  -1.986  1.00  0.00           H  
