# Supplementary material for: AutoClickChem: Click Chemistry in Silico
Source: PLoS Comput Biol. 2012 Mar 15;8(3):e1002397. doi: 10.1371/journal.pcbi.1002397 (PMC3305364; doi:10.1371/journal.pcbi.1002397)
Supplement: Text S2 — Compressed file of the AutoClickChem source code. (TAR) [file pcbi.1002397.s003.tar › autoclickchem_1_0_0/examples/alcohol/ZINC00002054.pdb]

HETATM    1  C   LIG     1      -0.017   1.378   0.010  1.00  0.00           C  
HETATM    2  C   LIG     1       1.170   2.088   0.002  1.00  0.00           C  
HETATM    3  C   LIG     1       2.377   1.417  -0.013  1.00  0.00           C  
HETATM    4  C   LIG     1       2.399   0.030  -0.021  1.00  0.00           C  
HETATM    5  C   LIG     1       1.207  -0.680  -0.013  1.00  0.00           C  
HETATM    6  C   LIG     1       0.002  -0.004   0.002  1.00  0.00           C  
HETATM    7  C   LIG     1       1.227  -2.187  -0.022  1.00  0.00           C  
HETATM    8  O   LIG     1      -0.114  -2.680  -0.011  1.00  0.00           O  
HETATM    9  O   LIG     1       3.586  -0.632  -0.037  1.00  0.00           O  
HETATM   10  H   LIG     1      -0.960   1.905   0.026  1.00  0.00           H  
HETATM   11  H   LIG     1       1.153   3.168   0.008  1.00  0.00           H  
HETATM   12  H   LIG     1       3.304   1.972  -0.020  1.00  0.00           H  
HETATM   13  H   LIG     1      -0.926  -0.556   0.008  1.00  0.00           H  
HETATM   14  H   LIG     1       1.736  -2.538  -0.919  1.00  0.00           H  
HETATM   15  H   LIG     1       1.754  -2.548   0.861  1.00  0.00           H  
HETATM   16  H   LIG     1      -0.178  -3.645  -0.016  1.00  0.00           H  
HETATM   17  H   LIG     1       3.938  -0.829   0.842  1.00  0.00           H  
