# Supplementary material for: AutoClickChem: Click Chemistry in Silico
Source: PLoS Comput Biol. 2012 Mar 15;8(3):e1002397. doi: 10.1371/journal.pcbi.1002397 (PMC3305364; doi:10.1371/journal.pcbi.1002397)
Supplement: Text S2 — Compressed file of the AutoClickChem source code. (TAR) [file pcbi.1002397.s003.tar › autoclickchem_1_0_0/examples/alcohol/ZINC00021088.pdb]

HETATM    1  C   LIG     1       0.674  -1.104   1.627  1.00  0.00           C  
HETATM    2  C   LIG     1       1.339  -0.399   0.453  1.00  0.00           C  
HETATM    3  H   LIG     1       1.871  -1.062  -0.228  1.00  0.00           H  
HETATM    4  N   LIG     1       0.002  -0.004   0.002  1.00  0.00           N  
HETATM    5  C   LIG     1      -0.612  -0.667   0.991  1.00  0.00           C  
HETATM    6  O   LIG     1      -1.778  -0.847   1.271  1.00  0.00           O  
HETATM    7  C   LIG     1      -0.018   1.477   0.010  1.00  0.00           C  
HETATM    8  C   LIG     1       1.488   1.842  -0.002  1.00  0.00           C  
HETATM    9  H   LIG     1       1.884   1.817  -1.017  1.00  0.00           H  
HETATM   10  O   LIG     1       2.067   0.790   0.804  1.00  0.00           O  
HETATM   11  C   LIG     1       1.721   3.211   0.640  1.00  0.00           C  
HETATM   12  O   LIG     1       3.098   3.570   0.510  1.00  0.00           O  
HETATM   13  H   LIG     1       0.871  -0.638   2.592  1.00  0.00           H  
HETATM   14  H   LIG     1       0.819  -2.184   1.636  1.00  0.00           H  
HETATM   15  H   LIG     1      -0.516   1.861  -0.880  1.00  0.00           H  
HETATM   16  H   LIG     1      -0.498   1.852   0.914  1.00  0.00           H  
HETATM   17  H   LIG     1       1.102   3.957   0.141  1.00  0.00           H  
HETATM   18  H   LIG     1       1.456   3.167   1.697  1.00  0.00           H  
HETATM   19  H   LIG     1       3.319   4.429   0.896  1.00  0.00           H  
