# Supplementary material for: AutoClickChem: Click Chemistry in Silico
Source: PLoS Comput Biol. 2012 Mar 15;8(3):e1002397. doi: 10.1371/journal.pcbi.1002397 (PMC3305364; doi:10.1371/journal.pcbi.1002397)
Supplement: Text S2 — Compressed file of the AutoClickChem source code. (TAR) [file pcbi.1002397.s003.tar › autoclickchem_1_0_0/examples/carboxylate/ZINC49756127.pdb]

HETATM    1  CA  LIG     1      -0.013   1.086   0.008  1.00  0.00           C  
HETATM    2  HA  LIG     1       0.002  -0.004   0.002  1.00  0.00           H  
HETATM    3  C   LIG     1       1.423   1.615  -0.003  1.00  0.00           C  
HETATM    4  H   LIG     1       1.976   1.184   0.831  1.00  0.00           H  
HETATM    5  C   LIG     1       2.090   1.233  -1.299  1.00  0.00           C  
HETATM    6  O   LIG     1       2.347   2.089  -2.128  1.00  0.00           O  
HETATM    7  O   LIG     1       2.372   0.067  -1.519  1.00  0.00           O1-
HETATM    8  F   LIG     1       1.407   3.009   0.120  1.00  0.00           F  
HETATM    9  C   LIG     1      -0.718   1.572   1.248  1.00  0.00           C  
HETATM   10  O   LIG     1      -1.605   2.404   1.158  1.00  0.00           O  
HETATM   11  OXT LIG     1      -0.402   1.133   2.341  1.00  0.00           O1-
HETATM   12  N   LIG     1      -0.723   1.572  -1.182  1.00  0.00           N  
HETATM   13  H1  LIG     1      -1.653   1.185  -1.232  1.00  0.00           H  
HETATM   14  H2  LIG     1      -0.751   2.581  -1.200  1.00  0.00           H  
