# Supplementary material for: AutoClickChem: Click Chemistry in Silico
Source: PLoS Comput Biol. 2012 Mar 15;8(3):e1002397. doi: 10.1371/journal.pcbi.1002397 (PMC3305364; doi:10.1371/journal.pcbi.1002397)
Supplement: Text S2 — Compressed file of the AutoClickChem source code. (TAR) [file pcbi.1002397.s003.tar › autoclickchem_1_0_0/examples/carboxylate/ZINC20442588.pdb]

HETATM    1  C   LIG     1      -0.018   1.503   0.010  1.00  0.00           C  
HETATM    2  C   LIG     1       0.002  -0.004   0.002  1.00  0.00           C  
HETATM    3  O   LIG     1       1.056  -0.594  -0.011  1.00  0.00           O  
HETATM    4  O   LIG     1      -1.151  -0.691   0.009  1.00  0.00           O  
HETATM    5  N   LIG     1       1.356   2.010  -0.000  1.00  0.00           N  
HETATM    6  N   LIG     1       2.148   2.286   1.127  1.00  0.00           N  
HETATM    7  C   LIG     1       3.329   2.728   0.638  1.00  0.00           C  
HETATM    8  N   LIG     1       3.223   2.707  -0.705  1.00  0.00           N  
HETATM    9  N   LIG     1       2.061   2.279  -1.044  1.00  0.00           N  
HETATM   10  O   LIG     1       4.299   3.076   1.285  1.00  0.00           O  
HETATM   11  H   LIG     1      -0.545   1.864  -0.873  1.00  0.00           H  
HETATM   12  H   LIG     1      -0.529   1.854   0.907  1.00  0.00           H  
HETATM   13  H   LIG     1      -1.037  -1.651   0.003  1.00  0.00           H  
HETATM   14  H   LIG     1       1.900   2.182   2.059  1.00  0.00           H  
