# Supplementary material for: AutoClickChem: Click Chemistry in Silico
Source: PLoS Comput Biol. 2012 Mar 15;8(3):e1002397. doi: 10.1371/journal.pcbi.1002397 (PMC3305364; doi:10.1371/journal.pcbi.1002397)
Supplement: Text S2 — Compressed file of the AutoClickChem source code. (TAR) [file pcbi.1002397.s003.tar › autoclickchem_1_0_0/examples/carboxylate/ZINC38232976.pdb]

HETATM    1  C   LIG     1      -0.013   1.086   0.008  1.00  0.00           C  
HETATM    2  H   LIG     1       0.002  -0.004   0.002  1.00  0.00           H  
HETATM    3  CA  LIG     1       1.423   1.615  -0.003  1.00  0.00           C  
HETATM    4  HA  LIG     1       1.408   2.705   0.003  1.00  0.00           H  
HETATM    5  C   LIG     1       2.151   1.116   1.218  1.00  0.00           C  
HETATM    6  O   LIG     1       3.037   0.286   1.103  1.00  0.00           O  
HETATM    7  OXT LIG     1       1.856   1.543   2.321  1.00  0.00           O1-
HETATM    8  N   LIG     1       2.110   1.142  -1.212  1.00  0.00           N  
HETATM    9  C   LIG     1      -0.742   1.585  -1.213  1.00  0.00           C  
HETATM   10  O   LIG     1      -0.725   0.932  -2.242  1.00  0.00           O  
HETATM   11  O   LIG     1      -1.348   2.642  -1.171  1.00  0.00           O1-
HETATM   12  N   LIG     1      -0.700   1.560   1.217  1.00  0.00           N1+
HETATM   13  H1  LIG     1       3.039   1.530  -1.275  1.00  0.00           H  
HETATM   14  H1  LIG     1      -0.714   2.568   1.222  1.00  0.00           H  
HETATM   15  H2  LIG     1      -1.647   1.210   1.224  1.00  0.00           H  
HETATM   16  H2  LIG     1       2.137   0.133  -1.240  1.00  0.00           H  
HETATM   17  H3  LIG     1      -0.212   1.225   2.034  1.00  0.00           H  
