# Supplementary material for: AutoClickChem: Click Chemistry in Silico
Source: PLoS Comput Biol. 2012 Mar 15;8(3):e1002397. doi: 10.1371/journal.pcbi.1002397 (PMC3305364; doi:10.1371/journal.pcbi.1002397)
Supplement: Text S2 — Compressed file of the AutoClickChem source code. (TAR) [file pcbi.1002397.s003.tar › autoclickchem_1_0_0/examples/carboxylate/ZINC32599190.pdb]

HETATM    1  C   LIG     1      -0.018   1.503   0.010  1.00  0.00           C  
HETATM    2  C   LIG     1      -0.747   2.002  -1.211  1.00  0.00           C  
HETATM    3  C   LIG     1      -2.137   2.256  -1.287  1.00  0.00           C  
HETATM    4  N   LIG     1      -2.431   2.677  -2.485  1.00  0.00           N  
HETATM    5  O   LIG     1      -1.224   2.708  -3.231  1.00  0.00           O  
HETATM    6  N   LIG     1      -0.197   2.271  -2.356  1.00  0.00           N  
HETATM    7  O   LIG     1      -3.024   2.089  -0.273  1.00  0.00           O1-
HETATM    8  C   LIG     1       0.002  -0.004   0.002  1.00  0.00           C  
HETATM    9  O   LIG     1      -0.521  -0.610  -0.902  1.00  0.00           O  
HETATM   10  O   LIG     1       0.602  -0.673   1.000  1.00  0.00           O  
HETATM   11  H   LIG     1       1.004   1.880   0.003  1.00  0.00           H  
HETATM   12  H   LIG     1      -0.529   1.854   0.907  1.00  0.00           H  
HETATM   13  H   LIG     1       0.564  -1.635   0.907  1.00  0.00           H  
