# Supplementary material for: AutoClickChem: Click Chemistry in Silico
Source: PLoS Comput Biol. 2012 Mar 15;8(3):e1002397. doi: 10.1371/journal.pcbi.1002397 (PMC3305364; doi:10.1371/journal.pcbi.1002397)
Supplement: Text S2 — Compressed file of the AutoClickChem source code. (TAR) [file pcbi.1002397.s003.tar › autoclickchem_1_0_0/examples/carboxylate/ZINC13375247.pdb]

HETATM    1  CA  LIG     1      -0.013   1.086   0.008  1.00  0.00           C  
HETATM    2  HA  LIG     1       0.002  -0.004   0.002  1.00  0.00           H  
HETATM    3  C   LIG     1       0.493   1.809  -1.242  1.00  0.00           C  
HETATM    4  H   LIG     1       0.009   2.747  -1.514  1.00  0.00           H  
HETATM    5  N   LIG     1       1.279   1.785  -0.001  1.00  0.00           N  
HETATM    6  C   LIG     1       0.972   0.964  -2.393  1.00  0.00           C  
HETATM    7  O   LIG     1       2.155   0.782  -2.559  1.00  0.00           O  
HETATM    8  O   LIG     1       0.084   0.411  -3.235  1.00  0.00           O  
HETATM    9  C   LIG     1      -1.145   1.718   0.776  1.00  0.00           C  
HETATM   10  O   LIG     1      -0.936   2.216   1.870  1.00  0.00           O  
HETATM   11  OXT LIG     1      -2.269   1.732   0.304  1.00  0.00           O1-
HETATM   12  H   LIG     1       1.216   2.667   0.485  1.00  0.00           H  
HETATM   13  H   LIG     1       0.485  -0.113  -3.941  1.00  0.00           H  
