# Supplementary material for: AutoClickChem: Click Chemistry in Silico
Source: PLoS Comput Biol. 2012 Mar 15;8(3):e1002397. doi: 10.1371/journal.pcbi.1002397 (PMC3305364; doi:10.1371/journal.pcbi.1002397)
Supplement: Text S2 — Compressed file of the AutoClickChem source code. (TAR) [file pcbi.1002397.s003.tar › autoclickchem_1_0_0/examples/carboxylate/ZINC22002094.pdb]

HETATM    1  C   LIG     1      -0.013   1.086   0.008  1.00  0.00           C  
HETATM    2  C   LIG     1       1.401   1.607  -0.003  1.00  0.00           C  
HETATM    3  O   LIG     1       1.778   2.312  -0.909  1.00  0.00           O  
HETATM    4  O   LIG     1       2.241   1.289   0.994  1.00  0.00           O1-
HETATM    5  C   LIG     1      -0.742   1.585  -1.213  1.00  0.00           C  
HETATM    6  O   LIG     1      -1.732   2.266  -1.089  1.00  0.00           O  
HETATM    7  O   LIG     1      -0.290   1.274  -2.438  1.00  0.00           O1-
HETATM    8  C   LIG     1      -0.718   1.572   1.248  1.00  0.00           C  
HETATM    9  O   LIG     1      -1.711   2.254   1.150  1.00  0.00           O  
HETATM   10  O   LIG     1      -0.243   1.247   2.461  1.00  0.00           O  
HETATM   11  H   LIG     1       0.002  -0.014   0.002  1.00  0.00           H  
HETATM   12  H   LIG     1      -0.758   1.602   3.366  1.00  0.00           H  
