# Supplementary material for: AutoClickChem: Click Chemistry in Silico
Source: PLoS Comput Biol. 2012 Mar 15;8(3):e1002397. doi: 10.1371/journal.pcbi.1002397 (PMC3305364; doi:10.1371/journal.pcbi.1002397)
Supplement: Text S2 — Compressed file of the AutoClickChem source code. (TAR) [file pcbi.1002397.s003.tar › autoclickchem_1_0_0/examples/carboxylate/ZINC19366626.pdb]

HETATM    1  C   LIG     1      -0.013   1.086   0.008  1.00  0.00           C  
HETATM    2  H   LIG     1       0.002  -0.004   0.002  1.00  0.00           H  
HETATM    3  CA  LIG     1       1.423   1.615  -0.003  1.00  0.00           C  
HETATM    4  HA  LIG     1       1.950   1.254   0.880  1.00  0.00           H  
HETATM    5  C   LIG     1       2.128   1.129  -1.243  1.00  0.00           C  
HETATM    6  O   LIG     1       2.411   1.915  -2.131  1.00  0.00           O  
HETATM    7  OXT LIG     1       2.416  -0.050  -1.358  1.00  0.00           O1-
HETATM    8  N   LIG     1       1.403   3.084   0.005  1.00  0.00           N  
HETATM    9  C   LIG     1      -0.718   1.572   1.248  1.00  0.00           C  
HETATM   10  O   LIG     1      -1.605   2.404   1.158  1.00  0.00           O  
HETATM   11  O   LIG     1      -0.402   1.133   2.341  1.00  0.00           O1-
HETATM   12  N   LIG     1      -0.723   1.572  -1.182  1.00  0.00           N1+
HETATM   13  H1  LIG     1       2.338   3.458   0.063  1.00  0.00           H  
HETATM   14  H1  LIG     1      -0.737   2.581  -1.177  1.00  0.00           H  
HETATM   15  H2  LIG     1      -0.251   1.247  -2.012  1.00  0.00           H  
HETATM   16  H2  LIG     1       0.919   3.444  -0.804  1.00  0.00           H  
HETATM   17  H3  LIG     1      -1.670   1.223  -1.175  1.00  0.00           H  
