# Supplementary material for: AutoClickChem: Click Chemistry in Silico
Source: PLoS Comput Biol. 2012 Mar 15;8(3):e1002397. doi: 10.1371/journal.pcbi.1002397 (PMC3305364; doi:10.1371/journal.pcbi.1002397)
Supplement: Text S2 — Compressed file of the AutoClickChem source code. (TAR) [file pcbi.1002397.s003.tar › autoclickchem_1_0_0/examples/carboxylate/ZINC19366628.pdb]

HETATM    1  C   LIG     1      -1.873  -0.813  -1.405  1.00  0.00           C  
HETATM    2  H   LIG     1      -2.048   0.203  -1.786  1.00  0.00           H  
HETATM    3  CA  LIG     1      -1.293  -0.775   0.010  1.00  0.00           C  
HETATM    4  HA  LIG     1      -1.999  -0.308   0.713  1.00  0.00           H  
HETATM    5  C   LIG     1       0.002  -0.004   0.002  1.00  0.00           C  
HETATM    6  O   LIG     1       1.056  -0.594  -0.011  1.00  0.00           O  
HETATM    7  OXT LIG     1      -0.016   1.338   0.009  1.00  0.00           O1-
HETATM    8  N   LIG     1      -1.043  -2.147   0.474  1.00  0.00           N  
HETATM    9  C   LIG     1      -3.167  -1.585  -1.397  1.00  0.00           C  
HETATM   10  O   LIG     1      -3.187  -2.737  -1.761  1.00  0.00           O  
HETATM   11  O   LIG     1      -4.299  -0.992  -0.985  1.00  0.00           O1-
HETATM   12  N   LIG     1      -0.917  -1.470  -2.308  1.00  0.00           N1+
HETATM   13  H1  LIG     1      -0.626  -2.119   1.492  1.00  0.00           H  
HETATM   14  H1  LIG     1      -1.334  -1.497  -3.326  1.00  0.00           H  
HETATM   15  H2  LIG     1      -0.731  -2.496  -1.961  1.00  0.00           H  
HETATM   16  H2  LIG     1      -1.988  -2.709   0.480  1.00  0.00           H  
HETATM   17  H3  LIG     1       0.028  -0.907  -2.314  1.00  0.00           H  
