# Supplementary material for: AutoClickChem: Click Chemistry in Silico
Source: PLoS Comput Biol. 2012 Mar 15;8(3):e1002397. doi: 10.1371/journal.pcbi.1002397 (PMC3305364; doi:10.1371/journal.pcbi.1002397)
Supplement: Text S2 — Compressed file of the AutoClickChem source code. (TAR) [file pcbi.1002397.s003.tar › autoclickchem_1_0_0/examples/carboxylate/ZINC13375248.pdb]

HETATM    1  CA  LIG     1      -0.013   1.086   0.008  1.00  0.00           C  
HETATM    2  HA  LIG     1       0.002  -0.004   0.002  1.00  0.00           H  
HETATM    3  C   LIG     1       0.517   1.796   1.255  1.00  0.00           C  
HETATM    4  H   LIG     1       0.038   2.730   1.548  1.00  0.00           H  
HETATM    5  N   LIG     1       1.279   1.785  -0.001  1.00  0.00           N  
HETATM    6  C   LIG     1       1.018   0.938   2.389  1.00  0.00           C  
HETATM    7  O   LIG     1       2.204   0.755   2.530  1.00  0.00           O  
HETATM    8  O   LIG     1       0.146   0.377   3.241  1.00  0.00           O  
HETATM    9  C   LIG     1      -1.159   1.726  -0.732  1.00  0.00           C  
HETATM   10  O   LIG     1      -1.018   2.072  -1.892  1.00  0.00           O  
HETATM   11  OXT LIG     1      -2.227   1.899  -0.169  1.00  0.00           O1-
HETATM   12  H   LIG     1       2.045   1.130   0.047  1.00  0.00           H  
HETATM   13  H   LIG     1       0.561  -0.156   3.934  1.00  0.00           H  
