# Supplementary material for: AutoClickChem: Click Chemistry in Silico
Source: PLoS Comput Biol. 2012 Mar 15;8(3):e1002397. doi: 10.1371/journal.pcbi.1002397 (PMC3305364; doi:10.1371/journal.pcbi.1002397)
Supplement: Text S2 — Compressed file of the AutoClickChem source code. (TAR) [file pcbi.1002397.s003.tar › autoclickchem_1_0_0/examples/sulfonyl_azide/ZINC05379860.pdb]

HETATM    1  C   LIG     1      -6.009   3.328  -0.331  1.00  0.00           C  
HETATM    2  C   LIG     1      -4.798   4.012  -0.244  1.00  0.00           C  
HETATM    3  C   LIG     1      -3.618   3.338  -0.159  1.00  0.00           C  
HETATM    4  C   LIG     1      -3.618   1.934  -0.152  1.00  0.00           C  
HETATM    5  C   LIG     1      -4.849   1.238  -0.245  1.00  0.00           C  
HETATM    6  C   LIG     1      -6.047   1.968  -0.332  1.00  0.00           C  
HETATM    7  C   LIG     1      -4.851  -0.167  -0.243  1.00  0.00           C  
HETATM    8  C   LIG     1      -3.675  -0.848  -0.159  1.00  0.00           C  
HETATM    9  C   LIG     1      -2.460  -0.176  -0.072  1.00  0.00           C  
HETATM   10  C   LIG     1      -2.415   1.202  -0.070  1.00  0.00           C  
HETATM   11  N   LIG     1      -1.191   1.867   0.018  1.00  0.00           N  
HETATM   12  C   LIG     1      -0.096   1.344  -0.570  1.00  0.00           C  
HETATM   13  O   LIG     1      -0.156   0.257  -1.105  1.00  0.00           O  
HETATM   14  C   LIG     1       1.200   2.113  -0.568  1.00  0.00           C  
HETATM   15  F   LIG     1       1.016   3.339  -1.216  1.00  0.00           F  
HETATM   16  F   LIG     1       1.606   2.339   0.751  1.00  0.00           F  
HETATM   17  S   LIG     1       2.472   1.155  -1.437  1.00  0.00           S  
HETATM   18  O   LIG     1       2.799  -0.011  -0.694  1.00  0.00           O  
HETATM   19  O   LIG     1       2.161   1.069  -2.821  1.00  0.00           O  
HETATM   20  N   LIG     1       3.834   2.095  -1.368  1.00  0.00           N  
HETATM   21  N   LIG     1       4.790   1.736  -1.837  1.00  0.00           N1+
HETATM   22  N   LIG     1       5.745   1.376  -2.307  1.00  0.00           N1-
HETATM   23  H   LIG     1      -6.931   3.887  -0.397  1.00  0.00           H  
HETATM   24  H   LIG     1      -4.795   5.092  -0.246  1.00  0.00           H  
HETATM   25  H   LIG     1      -2.686   3.880  -0.092  1.00  0.00           H  
HETATM   26  H   LIG     1      -6.994   1.452  -0.399  1.00  0.00           H  
HETATM   27  H   LIG     1      -5.784  -0.706  -0.309  1.00  0.00           H  
HETATM   28  H   LIG     1      -3.686  -1.928  -0.158  1.00  0.00           H  
HETATM   29  H   LIG     1      -1.541  -0.740  -0.006  1.00  0.00           H  
HETATM   30  H   LIG     1      -1.127   2.705   0.502  1.00  0.00           H  
