# Supplementary material for: AutoClickChem: Click Chemistry in Silico
Source: PLoS Comput Biol. 2012 Mar 15;8(3):e1002397. doi: 10.1371/journal.pcbi.1002397 (PMC3305364; doi:10.1371/journal.pcbi.1002397)
Supplement: Text S2 — Compressed file of the AutoClickChem source code. (TAR) [file pcbi.1002397.s003.tar › autoclickchem_1_0_0/examples/sulfonyl_azide/ZINC15785178.pdb]

HETATM    1  C   LIG     1      -1.569   5.523   3.170  1.00  0.00           C  
HETATM    2  C   LIG     1      -1.495   4.000   3.052  1.00  0.00           C  
HETATM    3  C   LIG     1      -0.854   3.623   1.715  1.00  0.00           C  
HETATM    4  C   LIG     1      -0.781   2.099   1.596  1.00  0.00           C  
HETATM    5  S   LIG     1      -0.020   1.652   0.011  1.00  0.00           S  
HETATM    6  O   LIG     1       1.349   2.033   0.000  1.00  0.00           O  
HETATM    7  O   LIG     1      -0.880   2.009  -1.062  1.00  0.00           O  
HETATM    8  N   LIG     1       0.002  -0.004   0.002  1.00  0.00           N  
HETATM    9  N   LIG     1       0.428  -0.555  -0.880  1.00  0.00           N1+
HETATM   10  N   LIG     1       0.855  -1.107  -1.762  1.00  0.00           N1-
HETATM   11  H   LIG     1      -2.170   5.923   2.354  1.00  0.00           H  
HETATM   12  H   LIG     1      -2.026   5.792   4.123  1.00  0.00           H  
HETATM   13  H   LIG     1      -0.563   5.941   3.119  1.00  0.00           H  
HETATM   14  H   LIG     1      -2.501   3.583   3.103  1.00  0.00           H  
HETATM   15  H   LIG     1      -0.894   3.600   3.869  1.00  0.00           H  
HETATM   16  H   LIG     1       0.152   4.040   1.664  1.00  0.00           H  
HETATM   17  H   LIG     1      -1.455   4.022   0.898  1.00  0.00           H  
HETATM   18  H   LIG     1      -1.786   1.682   1.647  1.00  0.00           H  
HETATM   19  H   LIG     1      -0.180   1.699   2.413  1.00  0.00           H  
