# Supplementary material for: AutoClickChem: Click Chemistry in Silico
Source: PLoS Comput Biol. 2012 Mar 15;8(3):e1002397. doi: 10.1371/journal.pcbi.1002397 (PMC3305364; doi:10.1371/journal.pcbi.1002397)
Supplement: Text S2 — Compressed file of the AutoClickChem source code. (TAR) [file pcbi.1002397.s003.tar › autoclickchem_1_0_0/examples/sulfonyl_azide/ZINC04683339.pdb]

HETATM    1  C   LIG     1      -0.019   1.526   0.010  1.00  0.00           C  
HETATM    2  C   LIG     1       1.417   2.055  -0.000  1.00  0.00           C  
HETATM    3  S   LIG     1       1.392   3.869   0.009  1.00  0.00           S  
HETATM    4  O   LIG     1       0.868   4.358  -1.218  1.00  0.00           O  
HETATM    5  O   LIG     1       0.892   4.345   1.252  1.00  0.00           O  
HETATM    6  N   LIG     1       2.986   4.316  -0.003  1.00  0.00           N  
HETATM    7  N   LIG     1       3.265   5.405  -0.000  1.00  0.00           N1+
HETATM    8  N   LIG     1       3.543   6.495   0.003  1.00  0.00           N1-
HETATM    9  C   LIG     1       0.002  -0.004   0.002  1.00  0.00           C  
HETATM   10  H   LIG     1       0.611  -0.383   0.823  1.00  0.00           H  
HETATM   11  C   LIG     1      -1.407  -0.557   0.084  1.00  0.00           C  
HETATM   12  O   LIG     1      -2.205  -0.398   0.982  1.00  0.00           O  
HETATM   13  N   LIG     1      -1.588  -1.262  -1.051  1.00  0.00           N  
HETATM   14  C   LIG     1      -0.501  -1.231  -1.830  1.00  0.00           C  
HETATM   15  O   LIG     1      -0.424  -1.793  -2.905  1.00  0.00           O  
HETATM   16  N   LIG     1       0.501  -0.508  -1.289  1.00  0.00           N  
HETATM   17  H   LIG     1      -0.546   1.887  -0.873  1.00  0.00           H  
HETATM   18  H   LIG     1      -0.529   1.877   0.907  1.00  0.00           H  
HETATM   19  H   LIG     1       1.944   1.694   0.883  1.00  0.00           H  
HETATM   20  H   LIG     1       1.927   1.704  -0.897  1.00  0.00           H  
HETATM   21  H   LIG     1      -2.406  -1.732  -1.275  1.00  0.00           H  
HETATM   22  H   LIG     1       1.378  -0.350  -1.673  1.00  0.00           H  
