# Supplementary material for: AutoClickChem: Click Chemistry in Silico
Source: PLoS Comput Biol. 2012 Mar 15;8(3):e1002397. doi: 10.1371/journal.pcbi.1002397 (PMC3305364; doi:10.1371/journal.pcbi.1002397)
Supplement: Text S2 — Compressed file of the AutoClickChem source code. (TAR) [file pcbi.1002397.s003.tar › autoclickchem_1_0_0/examples/sulfonyl_azide/ZINC06292534.pdb]

HETATM    1  C   LIG     1       1.413   1.642  -0.003  1.00  0.00           C  
HETATM    2  C   LIG     1       2.205   1.037   1.158  1.00  0.00           C  
HETATM    3  S   LIG     1       3.895   1.696   1.145  1.00  0.00           S  
HETATM    4  O   LIG     1       4.597   1.221   0.005  1.00  0.00           O  
HETATM    5  O   LIG     1       3.882   3.081   1.463  1.00  0.00           O  
HETATM    6  N   LIG     1       4.643   0.974   2.434  1.00  0.00           N  
HETATM    7  N   LIG     1       5.718   1.208   2.663  1.00  0.00           N1+
HETATM    8  N   LIG     1       6.794   1.442   2.892  1.00  0.00           N1-
HETATM    9  C   LIG     1      -0.013   1.086   0.008  1.00  0.00           C  
HETATM   10  H   LIG     1       0.002  -0.004   0.002  1.00  0.00           H  
HETATM   11  C   LIG     1      -0.800   1.615  -1.174  1.00  0.00           C  
HETATM   12  O   LIG     1      -0.556   1.450  -2.350  1.00  0.00           O  
HETATM   13  N   LIG     1      -1.830   2.306  -0.646  1.00  0.00           N  
HETATM   14  C   LIG     1      -1.802   2.288   0.692  1.00  0.00           C  
HETATM   15  O   LIG     1      -2.626   2.842   1.392  1.00  0.00           O  
HETATM   16  N   LIG     1      -0.756   1.588   1.177  1.00  0.00           N  
HETATM   17  H   LIG     1       1.896   1.385  -0.945  1.00  0.00           H  
HETATM   18  H   LIG     1       1.380   2.726   0.106  1.00  0.00           H  
HETATM   19  H   LIG     1       1.722   1.294   2.101  1.00  0.00           H  
HETATM   20  H   LIG     1       2.237  -0.047   1.050  1.00  0.00           H  
HETATM   21  H   LIG     1      -2.507   2.762  -1.171  1.00  0.00           H  
HETATM   22  H   LIG     1      -0.536   1.441   2.110  1.00  0.00           H  
