# Supplementary material for: AutoClickChem: Click Chemistry in Silico
Source: PLoS Comput Biol. 2012 Mar 15;8(3):e1002397. doi: 10.1371/journal.pcbi.1002397 (PMC3305364; doi:10.1371/journal.pcbi.1002397)
Supplement: Text S2 — Compressed file of the AutoClickChem source code. (TAR) [file pcbi.1002397.s003.tar › autoclickchem_1_0_0/examples/sulfonyl_azide/ZINC05181342.pdb]

HETATM    1  C   LIG     1       1.151   3.592   0.010  1.00  0.00           C  
HETATM    2  C   LIG     1       1.171   2.086   0.002  1.00  0.00           C  
HETATM    3  C   LIG     1      -0.017   1.378   0.010  1.00  0.00           C  
HETATM    4  C   LIG     1       0.002  -0.004   0.002  1.00  0.00           C  
HETATM    5  C   LIG     1       1.208  -0.679  -0.013  1.00  0.00           C  
HETATM    6  C   LIG     1       2.396   0.029  -0.021  1.00  0.00           C  
HETATM    7  C   LIG     1       2.377   1.411  -0.015  1.00  0.00           C  
HETATM    8  C   LIG     1       1.229  -2.186  -0.021  1.00  0.00           C  
HETATM    9  C   LIG     1       1.221  -2.689  -1.465  1.00  0.00           C  
HETATM   10  S   LIG     1       1.246  -4.503  -1.474  1.00  0.00           S  
HETATM   11  O   LIG     1       2.492  -4.978  -0.983  1.00  0.00           O  
HETATM   12  O   LIG     1       0.023  -5.011  -0.959  1.00  0.00           O  
HETATM   13  N   LIG     1       1.236  -4.921  -3.076  1.00  0.00           N  
HETATM   14  N   LIG     1       1.248  -6.004  -3.375  1.00  0.00           N1+
HETATM   15  N   LIG     1       1.260  -7.088  -3.673  1.00  0.00           N1-
HETATM   16  H   LIG     1       1.155   3.950   1.039  1.00  0.00           H  
HETATM   17  H   LIG     1       2.031   3.970  -0.510  1.00  0.00           H  
HETATM   18  H   LIG     1       0.251   3.946  -0.494  1.00  0.00           H  
HETATM   19  H   LIG     1      -0.959   1.905   0.017  1.00  0.00           H  
HETATM   20  H   LIG     1      -0.926  -0.557   0.008  1.00  0.00           H  
HETATM   21  H   LIG     1       3.339  -0.499  -0.032  1.00  0.00           H  
HETATM   22  H   LIG     1       3.305   1.963  -0.021  1.00  0.00           H  
HETATM   23  H   LIG     1       2.129  -2.539   0.483  1.00  0.00           H  
HETATM   24  H   LIG     1       0.349  -2.563   0.500  1.00  0.00           H  
HETATM   25  H   LIG     1       0.322  -2.335  -1.969  1.00  0.00           H  
HETATM   26  H   LIG     1       2.101  -2.311  -1.986  1.00  0.00           H  
