# Supplementary material for: AutoClickChem: Click Chemistry in Silico
Source: PLoS Comput Biol. 2012 Mar 15;8(3):e1002397. doi: 10.1371/journal.pcbi.1002397 (PMC3305364; doi:10.1371/journal.pcbi.1002397)
Supplement: Text S2 — Compressed file of the AutoClickChem source code. (TAR) [file pcbi.1002397.s003.tar › autoclickchem_1_0_0/examples/sulfonyl_azide/ZINC05181338.pdb]

HETATM    1  C   LIG     1       2.426   4.108   0.001  1.00  0.00           C  
HETATM    2  O   LIG     1       1.160   3.445   0.009  1.00  0.00           O  
HETATM    3  C   LIG     1       1.176   2.086   0.002  1.00  0.00           C  
HETATM    4  C   LIG     1      -0.017   1.377   0.010  1.00  0.00           C  
HETATM    5  C   LIG     1       0.002  -0.004   0.002  1.00  0.00           C  
HETATM    6  C   LIG     1       1.208  -0.680  -0.013  1.00  0.00           C  
HETATM    7  C   LIG     1       2.398   0.024  -0.021  1.00  0.00           C  
HETATM    8  C   LIG     1       2.385   1.405  -0.013  1.00  0.00           C  
HETATM    9  C   LIG     1       1.226  -2.187  -0.021  1.00  0.00           C  
HETATM   10  C   LIG     1       1.217  -2.690  -1.466  1.00  0.00           C  
HETATM   11  S   LIG     1       1.238  -4.504  -1.475  1.00  0.00           S  
HETATM   12  O   LIG     1       2.484  -4.981  -0.984  1.00  0.00           O  
HETATM   13  O   LIG     1       0.015  -5.010  -0.961  1.00  0.00           O  
HETATM   14  N   LIG     1       1.228  -4.921  -3.078  1.00  0.00           N  
HETATM   15  N   LIG     1       1.238  -6.005  -3.376  1.00  0.00           N1+
HETATM   16  N   LIG     1       1.247  -7.088  -3.675  1.00  0.00           N1-
HETATM   17  H   LIG     1       2.978   3.827  -0.896  1.00  0.00           H  
HETATM   18  H   LIG     1       2.270   5.187   0.007  1.00  0.00           H  
HETATM   19  H   LIG     1       2.994   3.818   0.884  1.00  0.00           H  
HETATM   20  H   LIG     1      -0.959   1.905   0.017  1.00  0.00           H  
HETATM   21  H   LIG     1      -0.926  -0.556   0.008  1.00  0.00           H  
HETATM   22  H   LIG     1       3.339  -0.506  -0.033  1.00  0.00           H  
HETATM   23  H   LIG     1       3.314   1.955  -0.019  1.00  0.00           H  
HETATM   24  H   LIG     1       2.125  -2.543   0.482  1.00  0.00           H  
HETATM   25  H   LIG     1       0.345  -2.563   0.500  1.00  0.00           H  
HETATM   26  H   LIG     1       0.318  -2.334  -1.969  1.00  0.00           H  
HETATM   27  H   LIG     1       2.098  -2.313  -1.986  1.00  0.00           H  
