# Supplementary material for: AutoClickChem: Click Chemistry in Silico
Source: PLoS Comput Biol. 2012 Mar 15;8(3):e1002397. doi: 10.1371/journal.pcbi.1002397 (PMC3305364; doi:10.1371/journal.pcbi.1002397)
Supplement: Text S2 — Compressed file of the AutoClickChem source code. (TAR) [file pcbi.1002397.s003.tar › autoclickchem_1_0_0/examples/sulfonyl_azide/ZINC05290249.pdb]

HETATM    1  C   LIG     1       1.423   1.950  -0.001  1.00  0.00           C  
HETATM    2  C   LIG     1      -0.017   1.425   0.010  1.00  0.00           C  
HETATM    3  O   LIG     1       0.002  -0.004   0.002  1.00  0.00           O  
HETATM    4  C   LIG     1       0.622  -0.587   1.151  1.00  0.00           C  
HETATM    5  C   LIG     1       2.095  -0.166   1.198  1.00  0.00           C  
HETATM    6  N   LIG     1       2.162   1.300   1.093  1.00  0.00           N  
HETATM    7  C   LIG     1       2.878   2.027   1.974  1.00  0.00           C  
HETATM    8  O   LIG     1       3.480   1.473   2.869  1.00  0.00           O  
HETATM    9  C   LIG     1       2.932   3.527   1.846  1.00  0.00           C  
HETATM   10  F   LIG     1       3.475   3.870   0.603  1.00  0.00           F  
HETATM   11  F   LIG     1       1.638   4.051   1.949  1.00  0.00           F  
HETATM   12  S   LIG     1       3.968   4.211   3.168  1.00  0.00           S  
HETATM   13  O   LIG     1       3.338   4.026   4.429  1.00  0.00           O  
HETATM   14  O   LIG     1       5.323   3.831   2.974  1.00  0.00           O  
HETATM   15  N   LIG     1       3.948   5.848   2.922  1.00  0.00           N  
HETATM   16  N   LIG     1       4.519   6.527   3.611  1.00  0.00           N1+
HETATM   17  N   LIG     1       5.091   7.207   4.300  1.00  0.00           N1-
HETATM   18  H   LIG     1       1.894   1.710  -0.955  1.00  0.00           H  
HETATM   19  H   LIG     1       1.422   3.030   0.147  1.00  0.00           H  
HETATM   20  H   LIG     1      -0.543   1.787  -0.874  1.00  0.00           H  
HETATM   21  H   LIG     1      -0.526   1.778   0.907  1.00  0.00           H  
HETATM   22  H   LIG     1       0.115  -0.242   2.052  1.00  0.00           H  
HETATM   23  H   LIG     1       0.555  -1.673   1.088  1.00  0.00           H  
HETATM   24  H   LIG     1       2.538  -0.487   2.141  1.00  0.00           H  
HETATM   25  H   LIG     1       2.633  -0.619   0.366  1.00  0.00           H  
