# Supplementary material for: AutoClickChem: Click Chemistry in Silico
Source: PLoS Comput Biol. 2012 Mar 15;8(3):e1002397. doi: 10.1371/journal.pcbi.1002397 (PMC3305364; doi:10.1371/journal.pcbi.1002397)
Supplement: Text S2 — Compressed file of the AutoClickChem source code. (TAR) [file pcbi.1002397.s003.tar › autoclickchem_1_0_0/examples/sulfonyl_azide/ZINC13520910.pdb]

HETATM    1  C   LIG     1      -0.013   1.076   0.008  1.00  0.00           C  
HETATM    2  C   LIG     1      -1.219   1.751   0.017  1.00  0.00           C  
HETATM    3  C   LIG     1      -1.238   3.133   0.030  1.00  0.00           C  
HETATM    4  C   LIG     1      -0.050   3.840   0.023  1.00  0.00           C  
HETATM    5  C   LIG     1       1.156   3.165   0.008  1.00  0.00           C  
HETATM    6  C   LIG     1       1.175   1.783   0.000  1.00  0.00           C  
HETATM    7  C   LIG     1      -0.070   5.347   0.031  1.00  0.00           C  
HETATM    8  S   LIG     1      -0.095   5.961  -1.676  1.00  0.00           S  
HETATM    9  O   LIG     1       1.138   5.668  -2.319  1.00  0.00           O  
HETATM   10  O   LIG     1      -1.331   5.634  -2.296  1.00  0.00           O  
HETATM   11  N   LIG     1      -0.116   7.611  -1.534  1.00  0.00           N  
HETATM   12  N   LIG     1      -0.134   8.254  -2.456  1.00  0.00           N1+
HETATM   13  N   LIG     1      -0.151   8.896  -3.378  1.00  0.00           N1-
HETATM   14  H   LIG     1       0.002  -0.004   0.002  1.00  0.00           H  
HETATM   15  H   LIG     1      -2.147   1.198   0.019  1.00  0.00           H  
HETATM   16  H   LIG     1      -2.180   3.660   0.041  1.00  0.00           H  
HETATM   17  H   LIG     1       2.084   3.718   0.002  1.00  0.00           H  
HETATM   18  H   LIG     1       2.118   1.256  -0.011  1.00  0.00           H  
HETATM   19  H   LIG     1      -0.960   5.696   0.555  1.00  0.00           H  
HETATM   20  H   LIG     1       0.819   5.720   0.538  1.00  0.00           H  
