# Supplementary material for: AutoClickChem: Click Chemistry in Silico
Source: PLoS Comput Biol. 2012 Mar 15;8(3):e1002397. doi: 10.1371/journal.pcbi.1002397 (PMC3305364; doi:10.1371/journal.pcbi.1002397)
Supplement: Text S2 — Compressed file of the AutoClickChem source code. (TAR) [file pcbi.1002397.s003.tar › autoclickchem_1_0_0/examples/sulfonyl_azide/ZINC05181337.pdb]

HETATM    1  C   LIG     1      -0.797   6.574   1.295  1.00  0.00           C  
HETATM    2  C   LIG     1      -1.830   5.872   0.702  1.00  0.00           C  
HETATM    3  C   LIG     1      -1.811   4.490   0.694  1.00  0.00           C  
HETATM    4  C   LIG     1      -0.759   3.810   1.279  1.00  0.00           C  
HETATM    5  C   LIG     1       0.271   4.512   1.877  1.00  0.00           C  
HETATM    6  C   LIG     1       0.255   5.894   1.880  1.00  0.00           C  
HETATM    7  C   LIG     1      -0.739   2.303   1.271  1.00  0.00           C  
HETATM    8  C   LIG     1      -0.022   1.810   0.012  1.00  0.00           C  
HETATM    9  S   LIG     1       0.002  -0.004   0.002  1.00  0.00           S  
HETATM   10  O   LIG     1       0.835  -0.488   1.046  1.00  0.00           O  
HETATM   11  O   LIG     1      -1.315  -0.510  -0.168  1.00  0.00           O  
HETATM   12  N   LIG     1       0.795  -0.411  -1.394  1.00  0.00           N  
HETATM   13  N   LIG     1       0.954  -1.493  -1.655  1.00  0.00           N1+
HETATM   14  N   LIG     1       1.112  -2.575  -1.916  1.00  0.00           N1-
HETATM   15  H   LIG     1      -0.811   7.654   1.300  1.00  0.00           H  
HETATM   16  H   LIG     1      -2.651   6.404   0.245  1.00  0.00           H  
HETATM   17  H   LIG     1      -2.618   3.942   0.231  1.00  0.00           H  
HETATM   18  H   LIG     1       1.091   3.980   2.337  1.00  0.00           H  
HETATM   19  H   LIG     1       1.062   6.443   2.343  1.00  0.00           H  
HETATM   20  H   LIG     1      -1.761   1.926   1.278  1.00  0.00           H  
HETATM   21  H   LIG     1      -0.211   1.942   2.154  1.00  0.00           H  
HETATM   22  H   LIG     1       1.000   2.187   0.004  1.00  0.00           H  
HETATM   23  H   LIG     1      -0.550   2.171  -0.871  1.00  0.00           H  
