# Supplementary material for: AutoClickChem: Click Chemistry in Silico
Source: PLoS Comput Biol. 2012 Mar 15;8(3):e1002397. doi: 10.1371/journal.pcbi.1002397 (PMC3305364; doi:10.1371/journal.pcbi.1002397)
Supplement: Text S2 — Compressed file of the AutoClickChem source code. (TAR) [file pcbi.1002397.s003.tar › autoclickchem_1_0_0/examples/sulfonyl_azide/ZINC05181340.pdb]

HETATM    1  C   LIG     1      -0.360   2.779   1.818  1.00  0.00           C  
HETATM    2  C   LIG     1      -1.010   3.228   2.952  1.00  0.00           C  
HETATM    3  C   LIG     1      -2.012   2.464   3.523  1.00  0.00           C  
HETATM    4  C   LIG     1      -2.367   1.253   2.955  1.00  0.00           C  
HETATM    5  C   LIG     1      -1.719   0.808   1.817  1.00  0.00           C  
HETATM    6  C   LIG     1      -0.718   1.572   1.248  1.00  0.00           C  
HETATM    7  C   LIG     1      -0.013   1.086   0.008  1.00  0.00           C  
HETATM    8  C   LIG     1      -0.753   1.593  -1.232  1.00  0.00           C  
HETATM    9  S   LIG     1       0.096   1.008  -2.724  1.00  0.00           S  
HETATM   10  O   LIG     1       1.367   1.632  -2.841  1.00  0.00           O  
HETATM   11  O   LIG     1      -0.031  -0.403  -2.838  1.00  0.00           O  
HETATM   12  N   LIG     1      -0.790   1.615  -3.984  1.00  0.00           N  
HETATM   13  N   LIG     1      -0.481   1.402  -5.043  1.00  0.00           N1+
HETATM   14  N   LIG     1      -0.172   1.188  -6.102  1.00  0.00           N1-
HETATM   15 CL   LIG     1      -2.825   3.024   4.951  1.00  0.00          Cl  
HETATM   16  H   LIG     1       0.426   3.373   1.375  1.00  0.00           H  
HETATM   17  H   LIG     1      -0.733   4.173   3.395  1.00  0.00           H  
HETATM   18  H   LIG     1      -3.149   0.656   3.399  1.00  0.00           H  
HETATM   19  H   LIG     1      -1.996  -0.137   1.374  1.00  0.00           H  
HETATM   20  H   LIG     1       0.002  -0.004   0.002  1.00  0.00           H  
HETATM   21  H   LIG     1       1.010   1.463   0.000  1.00  0.00           H  
HETATM   22  H   LIG     1      -1.775   1.215  -1.224  1.00  0.00           H  
HETATM   23  H   LIG     1      -0.767   2.683  -1.226  1.00  0.00           H  
