# Supplementary material for: AutoClickChem: Click Chemistry in Silico
Source: PLoS Comput Biol. 2012 Mar 15;8(3):e1002397. doi: 10.1371/journal.pcbi.1002397 (PMC3305364; doi:10.1371/journal.pcbi.1002397)
Supplement: Text S2 — Compressed file of the AutoClickChem source code. (TAR) [file pcbi.1002397.s003.tar › autoclickchem_1_0_0/examples/alkene/ZINC01678941.pdb]

HETATM    1  C   LIG     1      -1.051   3.842   0.305  1.00  0.00           C  
HETATM    2  C   LIG     1      -1.199   2.344   0.248  1.00  0.00           C  
HETATM    3  C   LIG     1      -0.118   1.567   0.032  1.00  0.00           C  
HETATM    4  C   LIG     1      -0.226   0.101   0.157  1.00  0.00           C  
HETATM    5  O   LIG     1       0.195  -0.456   1.151  1.00  0.00           O  
HETATM    6  C   LIG     1       1.171   2.183  -0.337  1.00  0.00           C  
HETATM    7  O   LIG     1       1.233   3.377  -0.554  1.00  0.00           O  
HETATM    8  C   LIG     1      -2.555   1.713   0.433  1.00  0.00           C  
HETATM    9  H   LIG     1      -1.069   4.248  -0.706  1.00  0.00           H  
HETATM   10  H   LIG     1      -1.873   4.267   0.881  1.00  0.00           H  
HETATM   11  H   LIG     1      -0.104   4.096   0.782  1.00  0.00           H  
HETATM   12  H   LIG     1      -2.459   0.628   0.397  1.00  0.00           H  
HETATM   13  H   LIG     1      -2.965   2.009   1.399  1.00  0.00           H  
HETATM   14  H   LIG     1      -3.222   2.045  -0.362  1.00  0.00           H  
HETATM   15  O   LIG     1      -0.792  -0.620  -0.831  1.00  0.00           O1-
HETATM   16  O   LIG     1       2.278   1.422  -0.432  1.00  0.00           O1-
