# Supplementary material for: AutoClickChem: Click Chemistry in Silico
Source: PLoS Comput Biol. 2012 Mar 15;8(3):e1002397. doi: 10.1371/journal.pcbi.1002397 (PMC3305364; doi:10.1371/journal.pcbi.1002397)
Supplement: Text S2 — Compressed file of the AutoClickChem source code. (TAR) [file pcbi.1002397.s003.tar › autoclickchem_1_0_0/examples/alkene/ZINC00396002.pdb]

HETATM    1  C   LIG     1       1.041   2.983   2.280  1.00  0.00           C  
HETATM    2  C   LIG     1       0.066   1.827   2.510  1.00  0.00           C  
HETATM    3  H   LIG     1      -0.620   2.085   3.317  1.00  0.00           H  
HETATM    4  C   LIG     1      -0.718   1.572   1.248  1.00  0.00           C  
HETATM    5  C   LIG     1      -2.049   1.778   1.228  1.00  0.00           C  
HETATM    6  C   LIG     1      -2.719   2.240   2.406  1.00  0.00           C  
HETATM    7  N   LIG     1      -3.251   2.607   3.341  1.00  0.00           N  
HETATM    8  C   LIG     1      -2.793   1.536   0.029  1.00  0.00           C  
HETATM    9  N   LIG     1      -3.384   1.344  -0.922  1.00  0.00           N  
HETATM   10  C   LIG     1      -0.013   1.086   0.008  1.00  0.00           C  
HETATM   11  O   LIG     1       0.796   0.650   2.862  1.00  0.00           O  
HETATM   12  H   LIG     1       0.483   3.880   2.010  1.00  0.00           H  
HETATM   13  H   LIG     1       1.608   3.167   3.192  1.00  0.00           H  
HETATM   14  H   LIG     1       1.726   2.725   1.472  1.00  0.00           H  
HETATM   15  H   LIG     1       0.002  -0.004   0.002  1.00  0.00           H  
HETATM   16  H   LIG     1       1.010   1.463   0.000  1.00  0.00           H  
HETATM   17  H   LIG     1      -0.540   1.447  -0.875  1.00  0.00           H  
HETATM   18  H   LIG     1       1.427   0.362   2.188  1.00  0.00           H  
