# Supplementary material for: AutoClickChem: Click Chemistry in Silico
Source: PLoS Comput Biol. 2012 Mar 15;8(3):e1002397. doi: 10.1371/journal.pcbi.1002397 (PMC3305364; doi:10.1371/journal.pcbi.1002397)
Supplement: Text S2 — Compressed file of the AutoClickChem source code. (TAR) [file pcbi.1002397.s003.tar › autoclickchem_1_0_0/examples/alkene/ZINC01699369.pdb]

HETATM    1  C   LIG     1      -0.038   1.521  -0.087  1.00  0.00           C  
HETATM    2  C   LIG     1       0.007   0.017  -0.011  1.00  0.00           C  
HETATM    3  C   LIG     1       0.034  -0.580   1.155  1.00  0.00           C  
HETATM    4  C   LIG     1       0.150   0.236   2.416  1.00  0.00           C  
HETATM    5  C   LIG     1      -0.049  -2.082   1.234  1.00  0.00           C  
HETATM    6  C   LIG     1       0.019  -0.801  -1.277  1.00  0.00           C  
HETATM    7  H   LIG     1       0.979   1.914  -0.114  1.00  0.00           H  
HETATM    8  H   LIG     1      -0.569   1.824  -0.990  1.00  0.00           H  
HETATM    9  H   LIG     1      -0.556   1.914   0.788  1.00  0.00           H  
HETATM   10  H   LIG     1      -0.847   0.493   2.775  1.00  0.00           H  
HETATM   11  H   LIG     1       0.672  -0.343   3.177  1.00  0.00           H  
HETATM   12  H   LIG     1       0.707   1.150   2.208  1.00  0.00           H  
HETATM   13  H   LIG     1       0.834  -2.520   0.768  1.00  0.00           H  
HETATM   14  H   LIG     1      -0.098  -2.389   2.279  1.00  0.00           H  
HETATM   15  H   LIG     1      -0.943  -2.425   0.713  1.00  0.00           H  
HETATM   16  H   LIG     1       1.048  -1.048  -1.540  1.00  0.00           H  
HETATM   17  H   LIG     1      -0.546  -1.720  -1.121  1.00  0.00           H  
HETATM   18  H   LIG     1      -0.434  -0.227  -2.085  1.00  0.00           H  
