# Supplementary material for: AutoClickChem: Click Chemistry in Silico
Source: PLoS Comput Biol. 2012 Mar 15;8(3):e1002397. doi: 10.1371/journal.pcbi.1002397 (PMC3305364; doi:10.1371/journal.pcbi.1002397)
Supplement: Text S2 — Compressed file of the AutoClickChem source code. (TAR) [file pcbi.1002397.s003.tar › autoclickchem_1_0_0/examples/alkene/ZINC00157886.pdb]

HETATM    1  C   LIG     1       0.002  -0.004   0.002  1.00  0.00           C  
HETATM    2  N   LIG     1       0.018  -1.140  -0.004  1.00  0.00           N  
HETATM    3  C   LIG     1      -0.017   1.428   0.010  1.00  0.00           C  
HETATM    4  C   LIG     1       1.174   2.138   0.002  1.00  0.00           C  
HETATM    5  C   LIG     1       1.155   3.570   0.010  1.00  0.00           C  
HETATM    6  N   LIG     1       1.140   4.705   0.016  1.00  0.00           N  
HETATM    7  C   LIG     1       2.424   1.439  -0.013  1.00  0.00           C  
HETATM    8  N   LIG     1       3.416   0.884  -0.026  1.00  0.00           N  
HETATM    9  C   LIG     1      -1.267   2.127   0.020  1.00  0.00           C  
HETATM   10  N   LIG     1      -2.259   2.681   0.027  1.00  0.00           N  
