# Supplementary material for: AutoClickChem: Click Chemistry in Silico
Source: PLoS Comput Biol. 2012 Mar 15;8(3):e1002397. doi: 10.1371/journal.pcbi.1002397 (PMC3305364; doi:10.1371/journal.pcbi.1002397)
Supplement: Text S2 — Compressed file of the AutoClickChem source code. (TAR) [file pcbi.1002397.s003.tar › autoclickchem_1_0_0/examples/alkene/ZINC01699405.pdb]

HETATM    1  C   LIG     1       0.027   1.475  -0.010  1.00  0.00           C  
HETATM    2  C   LIG     1       0.016  -0.055  -0.014  1.00  0.00           C  
HETATM    3  C   LIG     1       0.740  -0.574   1.230  1.00  0.00           C  
HETATM    4  C   LIG     1      -1.408  -0.547  -0.008  1.00  0.00           C  
HETATM    5  C   LIG     1      -1.877  -1.209  -1.037  1.00  0.00           C  
HETATM    6  C   LIG     1      -0.964  -1.570  -2.180  1.00  0.00           C  
HETATM    7  C   LIG     1      -3.329  -1.611  -1.077  1.00  0.00           C  
HETATM    8  C   LIG     1      -2.293  -0.278   1.181  1.00  0.00           C  
HETATM    9  H   LIG     1       1.058   1.830  -0.015  1.00  0.00           H  
HETATM   10  H   LIG     1      -0.488   1.844  -0.897  1.00  0.00           H  
HETATM   11  H   LIG     1      -0.479   1.839   0.883  1.00  0.00           H  
HETATM   12  H   LIG     1       0.523  -0.420  -0.908  1.00  0.00           H  
HETATM   13  H   LIG     1       1.770  -0.218   1.226  1.00  0.00           H  
HETATM   14  H   LIG     1       0.234  -0.209   2.123  1.00  0.00           H  
HETATM   15  H   LIG     1       0.732  -1.664   1.227  1.00  0.00           H  
HETATM   16  H   LIG     1      -0.436  -2.494  -1.947  1.00  0.00           H  
HETATM   17  H   LIG     1      -1.554  -1.707  -3.087  1.00  0.00           H  
HETATM   18  H   LIG     1      -0.242  -0.768  -2.335  1.00  0.00           H  
HETATM   19  H   LIG     1      -3.952  -0.717  -1.119  1.00  0.00           H  
HETATM   20  H   LIG     1      -3.513  -2.224  -1.959  1.00  0.00           H  
HETATM   21  H   LIG     1      -3.573  -2.182  -0.181  1.00  0.00           H  
HETATM   22  H   LIG     1      -2.881   0.622   1.000  1.00  0.00           H  
HETATM   23  H   LIG     1      -2.963  -1.124   1.335  1.00  0.00           H  
HETATM   24  H   LIG     1      -1.677  -0.137   2.069  1.00  0.00           H  
