# Supplementary material for: AutoClickChem: Click Chemistry in Silico
Source: PLoS Comput Biol. 2012 Mar 15;8(3):e1002397. doi: 10.1371/journal.pcbi.1002397 (PMC3305364; doi:10.1371/journal.pcbi.1002397)
Supplement: Text S2 — Compressed file of the AutoClickChem source code. (TAR) [file pcbi.1002397.s003.tar › autoclickchem_1_0_0/examples/alkene/ZINC00391585.pdb]

HETATM    1  C   LIG     1      -1.353   4.108  -1.406  1.00  0.00           C  
HETATM    2  C   LIG     1      -1.213   3.592   0.027  1.00  0.00           C  
HETATM    3  C   LIG     1      -1.193   2.085   0.019  1.00  0.00           C  
HETATM    4  C   LIG     1      -0.017   1.428   0.010  1.00  0.00           C  
HETATM    5  C   LIG     1       0.002  -0.004   0.002  1.00  0.00           C  
HETATM    6  N   LIG     1       0.018  -1.140  -0.004  1.00  0.00           N  
HETATM    7  C   LIG     1       1.213   2.161   0.002  1.00  0.00           C  
HETATM    8  N   LIG     1       2.189   2.742  -0.004  1.00  0.00           N  
HETATM    9  C   LIG     1      -2.487   1.314   0.021  1.00  0.00           C  
HETATM   10  C   LIG     1      -2.983   1.153   1.460  1.00  0.00           C  
HETATM   11  H   LIG     1      -0.509   3.759  -2.002  1.00  0.00           H  
HETATM   12  H   LIG     1      -2.281   3.735  -1.838  1.00  0.00           H  
HETATM   13  H   LIG     1      -1.367   5.198  -1.400  1.00  0.00           H  
HETATM   14  H   LIG     1      -2.057   3.941   0.623  1.00  0.00           H  
HETATM   15  H   LIG     1      -0.285   3.966   0.459  1.00  0.00           H  
HETATM   16  H   LIG     1      -3.233   1.855  -0.562  1.00  0.00           H  
HETATM   17  H   LIG     1      -2.325   0.330  -0.419  1.00  0.00           H  
HETATM   18  H   LIG     1      -2.237   0.613   2.042  1.00  0.00           H  
HETATM   19  H   LIG     1      -3.145   2.137   1.900  1.00  0.00           H  
HETATM   20  H   LIG     1      -3.920   0.596   1.461  1.00  0.00           H  
