# Supplementary material for: AutoClickChem: Click Chemistry in Silico
Source: PLoS Comput Biol. 2012 Mar 15;8(3):e1002397. doi: 10.1371/journal.pcbi.1002397 (PMC3305364; doi:10.1371/journal.pcbi.1002397)
Supplement: Text S2 — Compressed file of the AutoClickChem source code. (TAR) [file pcbi.1002397.s003.tar › autoclickchem_1_0_0/examples/alkene/ZINC00396003.pdb]

HETATM    1  C   LIG     1      -1.836   4.101  -1.274  1.00  0.00           C  
HETATM    2  C   LIG     1      -1.213   3.592   0.027  1.00  0.00           C  
HETATM    3  H   LIG     1      -0.194   3.969   0.114  1.00  0.00           H  
HETATM    4  C   LIG     1      -1.193   2.085   0.019  1.00  0.00           C  
HETATM    5  C   LIG     1      -0.017   1.428   0.010  1.00  0.00           C  
HETATM    6  C   LIG     1       0.002  -0.004   0.002  1.00  0.00           C  
HETATM    7  N   LIG     1       0.018  -1.140  -0.004  1.00  0.00           N  
HETATM    8  C   LIG     1       1.213   2.161   0.002  1.00  0.00           C  
HETATM    9  N   LIG     1       2.189   2.742  -0.004  1.00  0.00           N  
HETATM   10  C   LIG     1      -2.487   1.314   0.021  1.00  0.00           C  
HETATM   11  O   LIG     1      -1.987   4.052   1.137  1.00  0.00           O  
HETATM   12  H   LIG     1      -2.855   3.724  -1.361  1.00  0.00           H  
HETATM   13  H   LIG     1      -1.851   5.191  -1.268  1.00  0.00           H  
HETATM   14  H   LIG     1      -1.245   3.750  -2.121  1.00  0.00           H  
HETATM   15  H   LIG     1      -2.795   1.123   1.049  1.00  0.00           H  
HETATM   16  H   LIG     1      -3.257   1.895  -0.486  1.00  0.00           H  
HETATM   17  H   LIG     1      -2.347   0.366  -0.499  1.00  0.00           H  
HETATM   18  H   LIG     1      -2.907   3.754   1.125  1.00  0.00           H  
