# Supplementary material for: AutoClickChem: Click Chemistry in Silico
Source: PLoS Comput Biol. 2012 Mar 15;8(3):e1002397. doi: 10.1371/journal.pcbi.1002397 (PMC3305364; doi:10.1371/journal.pcbi.1002397)
Supplement: Text S2 — Compressed file of the AutoClickChem source code. (TAR) [file pcbi.1002397.s003.tar › autoclickchem_1_0_0/examples/alkene/ZINC00393752.pdb]

HETATM    1  C   LIG     1       2.470   0.106  -0.123  1.00  0.00           C  
HETATM    2  C   LIG     1       1.173  -0.661  -0.114  1.00  0.00           C  
HETATM    3  C   LIG     1       0.013  -0.021   0.131  1.00  0.00           C  
HETATM    4  C   LIG     1      -1.204  -0.766   0.258  1.00  0.00           C  
HETATM    5  N   LIG     1      -2.168  -1.357   0.360  1.00  0.00           N  
HETATM    6  C   LIG     1      -0.004   1.449   0.267  1.00  0.00           C  
HETATM    7  O   LIG     1       1.039   2.072   0.253  1.00  0.00           O  
HETATM    8  O   LIG     1      -1.176   2.100   0.402  1.00  0.00           O  
HETATM    9  C   LIG     1      -1.117   3.545   0.532  1.00  0.00           C  
HETATM   10  C   LIG     1       1.172  -2.145  -0.380  1.00  0.00           C  
HETATM   11  H   LIG     1       2.613   0.588   0.844  1.00  0.00           H  
HETATM   12  H   LIG     1       3.296  -0.580  -0.313  1.00  0.00           H  
HETATM   13  H   LIG     1       2.439   0.863  -0.906  1.00  0.00           H  
HETATM   14  H   LIG     1      -0.533   3.807   1.414  1.00  0.00           H  
HETATM   15  H   LIG     1      -0.646   3.970  -0.354  1.00  0.00           H  
HETATM   16  H   LIG     1      -2.127   3.942   0.633  1.00  0.00           H  
HETATM   17  H   LIG     1       0.564  -2.356  -1.259  1.00  0.00           H  
HETATM   18  H   LIG     1       2.194  -2.482  -0.555  1.00  0.00           H  
HETATM   19  H   LIG     1       0.759  -2.668   0.482  1.00  0.00           H  
