# Supplementary material for: AutoClickChem: Click Chemistry in Silico
Source: PLoS Comput Biol. 2012 Mar 15;8(3):e1002397. doi: 10.1371/journal.pcbi.1002397 (PMC3305364; doi:10.1371/journal.pcbi.1002397)
Supplement: Text S2 — Compressed file of the AutoClickChem source code. (TAR) [file pcbi.1002397.s003.tar › autoclickchem_1_0_0/examples/alkene/ZINC00087706.pdb]

HETATM    1  C   LIG     1       1.317  -0.740  -0.015  1.00  0.00           C  
HETATM    2  C   LIG     1       0.002  -0.004   0.002  1.00  0.00           C  
HETATM    3  C   LIG     1      -0.016   1.343   0.009  1.00  0.00           C  
HETATM    4  C   LIG     1       1.214   2.075   0.002  1.00  0.00           C  
HETATM    5  N   LIG     1       2.190   2.657  -0.005  1.00  0.00           N  
HETATM    6  C   LIG     1      -1.266   2.042   0.019  1.00  0.00           C  
HETATM    7  N   LIG     1      -2.257   2.596   0.027  1.00  0.00           N  
HETATM    8  C   LIG     1      -1.293  -0.775   0.010  1.00  0.00           C  
HETATM    9  C   LIG     1      -1.211  -2.290   0.208  1.00  0.00           C  
HETATM   10  C   LIG     1      -1.563  -1.715  -1.167  1.00  0.00           C  
HETATM   11  H   LIG     1       1.644  -0.923   1.009  1.00  0.00           H  
HETATM   12  H   LIG     1       1.195  -1.691  -0.532  1.00  0.00           H  
HETATM   13  H   LIG     1       2.064  -0.138  -0.532  1.00  0.00           H  
HETATM   14  H   LIG     1      -2.146  -0.256   0.446  1.00  0.00           H  
HETATM   15  H   LIG     1      -0.221  -2.729   0.332  1.00  0.00           H  
HETATM   16  H   LIG     1      -2.012  -2.768   0.773  1.00  0.00           H  
HETATM   17  H   LIG     1      -2.594  -1.814  -1.505  1.00  0.00           H  
HETATM   18  H   LIG     1      -0.804  -1.775  -1.947  1.00  0.00           H  
