# Supplementary material for: AutoClickChem: Click Chemistry in Silico
Source: PLoS Comput Biol. 2012 Mar 15;8(3):e1002397. doi: 10.1371/journal.pcbi.1002397 (PMC3305364; doi:10.1371/journal.pcbi.1002397)
Supplement: Text S2 — Compressed file of the AutoClickChem source code. (TAR) [file pcbi.1002397.s003.tar › autoclickchem_1_0_0/examples/ester/ZINC00001657.pdb]

HETATM    1  C   LIG     1      -1.137   3.580   0.027  1.00  0.00           C  
HETATM    2  O   LIG     1      -1.194   2.130   0.019  1.00  0.00           O  
HETATM    3  C   LIG     1      -0.018   1.472   0.010  1.00  0.00           C  
HETATM    4  O   LIG     1       1.026   2.094   0.004  1.00  0.00           O  
HETATM    5  C   LIG     1       0.002  -0.004   0.002  1.00  0.00           C  
HETATM    6  C   LIG     1       1.178  -0.662  -0.013  1.00  0.00           C  
HETATM    7  C   LIG     1      -1.228  -0.737   0.010  1.00  0.00           C  
HETATM    8  N   LIG     1      -2.204  -1.318   0.016  1.00  0.00           N  
HETATM    9  H   LIG     1      -0.606   3.919   0.916  1.00  0.00           H  
HETATM   10  H   LIG     1      -0.614   3.929  -0.864  1.00  0.00           H  
HETATM   11  H   LIG     1      -2.150   3.983   0.034  1.00  0.00           H  
HETATM   12  H   LIG     1       1.193  -1.742  -0.019  1.00  0.00           H  
HETATM   13  H   LIG     1       2.106  -0.109  -0.019  1.00  0.00           H  
