# Supplementary material for: AutoClickChem: Click Chemistry in Silico
Source: PLoS Comput Biol. 2012 Mar 15;8(3):e1002397. doi: 10.1371/journal.pcbi.1002397 (PMC3305364; doi:10.1371/journal.pcbi.1002397)
Supplement: Text S2 — Compressed file of the AutoClickChem source code. (TAR) [file pcbi.1002397.s003.tar › autoclickchem_1_0_0/examples/ester/ZINC00001113.pdb]

HETATM    1  C   LIG     1       5.226   7.171  -1.297  1.00  0.00           C  
HETATM    2  O   LIG     1       3.999   6.395  -1.277  1.00  0.00           O  
HETATM    3  C   LIG     1       4.114   5.069  -1.453  1.00  0.00           C  
HETATM    4  O   LIG     1       5.203   4.574  -1.618  1.00  0.00           O  
HETATM    5  C   LIG     1       2.884   4.199  -1.445  1.00  0.00           C  
HETATM    6  H   LIG     1       2.076   4.706  -1.974  1.00  0.00           H  
HETATM    7  C   LIG     1       2.458   3.932   0.000  1.00  0.00           C  
HETATM    8  C   LIG     1       1.160   3.166   0.008  1.00  0.00           C  
HETATM    9  C   LIG     1       1.175   1.783   0.000  1.00  0.00           C  
HETATM   10  C   LIG     1      -0.013   1.076   0.008  1.00  0.00           C  
HETATM   11  C   LIG     1      -1.222   1.752   0.017  1.00  0.00           C  
HETATM   12  C   LIG     1      -1.237   3.144   0.029  1.00  0.00           C  
HETATM   13  C   LIG     1      -0.043   3.847   0.022  1.00  0.00           C  
HETATM   14  O   LIG     1      -2.421   3.812   0.043  1.00  0.00           O  
HETATM   15  O   LIG     1      -2.391   1.058   0.020  1.00  0.00           O  
HETATM   16  H   LIG     1       5.720   7.045  -2.261  1.00  0.00           H  
HETATM   17  H   LIG     1       4.992   8.225  -1.144  1.00  0.00           H  
HETATM   18  H   LIG     1       5.887   6.826  -0.502  1.00  0.00           H  
HETATM   19  H   LIG     1       2.323   4.880   0.520  1.00  0.00           H  
HETATM   20  H   LIG     1       3.228   3.348   0.504  1.00  0.00           H  
HETATM   21  H   LIG     1       2.117   1.255  -0.011  1.00  0.00           H  
HETATM   22  H   LIG     1       0.002  -0.004   0.002  1.00  0.00           H  
HETATM   23  H   LIG     1      -0.052   4.927   0.027  1.00  0.00           H  
HETATM   24  H   LIG     1      -2.772   4.010  -0.836  1.00  0.00           H  
HETATM   25  H   LIG     1      -2.725   0.853   0.904  1.00  0.00           H  
HETATM   26  H   LIG     1       3.402   3.068  -3.085  1.00  0.00           H  
HETATM   27  H   LIG     1       3.927   2.435  -1.639  1.00  0.00           H  
HETATM   28  N   LIG     1       3.159   2.912  -2.108  1.00  0.00           N1+
HETATM   29  H   LIG     1       2.320   2.322  -2.062  1.00  0.00           H  
