# Supplementary material for: AutoClickChem: Click Chemistry in Silico
Source: PLoS Comput Biol. 2012 Mar 15;8(3):e1002397. doi: 10.1371/journal.pcbi.1002397 (PMC3305364; doi:10.1371/journal.pcbi.1002397)
Supplement: Text S2 — Compressed file of the AutoClickChem source code. (TAR) [file pcbi.1002397.s003.tar › autoclickchem_1_0_0/examples/ester/ZINC00001527.pdb]

HETATM    1  C   LIG     1      -0.391   3.988  -1.282  1.00  0.00           C  
HETATM    2  C   LIG     1      -1.072   3.582   0.027  1.00  0.00           C  
HETATM    3  C   LIG     1      -2.401   4.327   0.163  1.00  0.00           C  
HETATM    4  C   LIG     1      -1.331   2.074   0.020  1.00  0.00           C  
HETATM    5  C   LIG     1      -0.016   1.338   0.009  1.00  0.00           C  
HETATM    6  O   LIG     1       1.022   1.956   0.003  1.00  0.00           O  
HETATM    7  O   LIG     1       0.002  -0.004   0.002  1.00  0.00           O  
HETATM    8  C   LIG     1       1.305  -0.646  -0.014  1.00  0.00           C  
HETATM    9  H   LIG     1       2.027  -0.024  -0.542  1.00  0.00           H  
HETATM   10  C   LIG     1       1.786  -0.924   1.429  1.00  0.00           C  
HETATM   11  C   LIG     1       1.935  -2.475   1.501  1.00  0.00           C  
HETATM   12  H   LIG     1       2.572  -2.855   2.300  1.00  0.00           H  
HETATM   13  C   LIG     1       0.471  -3.010   1.485  1.00  0.00           C  
HETATM   14  C   LIG     1      -0.030  -2.732   0.049  1.00  0.00           C  
HETATM   15  C   LIG     1       1.209  -2.054  -0.677  1.00  0.00           C  
HETATM   16  C   LIG     1       2.398  -2.791   0.035  1.00  0.00           C  
HETATM   17  C   LIG     1       3.748  -2.150  -0.291  1.00  0.00           C  
HETATM   18  C   LIG     1       2.398  -4.293  -0.255  1.00  0.00           C  
HETATM   19  C   LIG     1       1.200  -2.074  -2.207  1.00  0.00           C  
HETATM   20  H   LIG     1      -0.207   5.062  -1.277  1.00  0.00           H  
HETATM   21  H   LIG     1       0.556   3.457  -1.379  1.00  0.00           H  
HETATM   22  H   LIG     1      -1.038   3.734  -2.122  1.00  0.00           H  
HETATM   23  H   LIG     1      -0.426   3.835   0.867  1.00  0.00           H  
HETATM   24  H   LIG     1      -2.887   4.037   1.095  1.00  0.00           H  
HETATM   25  H   LIG     1      -2.217   5.401   0.168  1.00  0.00           H  
HETATM   26  H   LIG     1      -3.048   4.073  -0.677  1.00  0.00           H  
HETATM   27  H   LIG     1      -1.903   1.808  -0.869  1.00  0.00           H  
HETATM   28  H   LIG     1      -1.895   1.798   0.911  1.00  0.00           H  
HETATM   29  H   LIG     1       2.746  -0.441   1.609  1.00  0.00           H  
HETATM   30  H   LIG     1       1.044  -0.580   2.150  1.00  0.00           H  
HETATM   31  H   LIG     1       0.454  -4.079   1.693  1.00  0.00           H  
HETATM   32  H   LIG     1      -0.138  -2.472   2.212  1.00  0.00           H  
HETATM   33  H   LIG     1      -0.293  -3.666  -0.449  1.00  0.00           H  
HETATM   34  H   LIG     1      -0.886  -2.057   0.069  1.00  0.00           H  
HETATM   35  H   LIG     1       4.511  -2.549   0.377  1.00  0.00           H  
HETATM   36  H   LIG     1       4.016  -2.373  -1.324  1.00  0.00           H  
HETATM   37  H   LIG     1       3.679  -1.070  -0.159  1.00  0.00           H  
HETATM   38  H   LIG     1       1.396  -4.693  -0.099  1.00  0.00           H  
HETATM   39  H   LIG     1       2.700  -4.463  -1.289  1.00  0.00           H  
HETATM   40  H   LIG     1       3.098  -4.793   0.415  1.00  0.00           H  
HETATM   41  H   LIG     1       2.111  -1.608  -2.581  1.00  0.00           H  
HETATM   42  H   LIG     1       1.149  -3.105  -2.556  1.00  0.00           H  
HETATM   43  H   LIG     1       0.333  -1.523  -2.572  1.00  0.00           H  
