# Supplementary material for: AutoClickChem: Click Chemistry in Silico
Source: PLoS Comput Biol. 2012 Mar 15;8(3):e1002397. doi: 10.1371/journal.pcbi.1002397 (PMC3305364; doi:10.1371/journal.pcbi.1002397)
Supplement: Text S2 — Compressed file of the AutoClickChem source code. (TAR) [file pcbi.1002397.s003.tar › autoclickchem_1_0_0/examples/ester/ZINC00001267.pdb]

HETATM    1  C   LIG     1      -0.601   1.560   0.327  1.00  0.00           C  
HETATM    2  O   LIG     1      -0.354   0.156   0.228  1.00  0.00           O  
HETATM    3  C   LIG     1      -1.426  -0.643   0.112  1.00  0.00           C  
HETATM    4  O   LIG     1      -2.536  -0.167   0.096  1.00  0.00           O  
HETATM    5  C   LIG     1      -1.244  -2.135   0.003  1.00  0.00           C  
HETATM    6  H   LIG     1      -0.647  -2.365  -0.880  1.00  0.00           H  
HETATM    7  C   LIG     1      -2.592  -2.799  -0.116  1.00  0.00           C  
HETATM    8  C   LIG     1      -3.483  -2.745   0.939  1.00  0.00           C  
HETATM    9  C   LIG     1      -4.720  -3.354   0.830  1.00  0.00           C  
HETATM   10  C   LIG     1      -5.066  -4.014  -0.334  1.00  0.00           C  
HETATM   11  C   LIG     1      -4.174  -4.066  -1.389  1.00  0.00           C  
HETATM   12  C   LIG     1      -2.939  -3.455  -1.282  1.00  0.00           C  
HETATM   13  C   LIG     1      -0.528  -2.655   1.251  1.00  0.00           C  
HETATM   14  H   LIG     1      -1.073  -2.337   2.140  1.00  0.00           H  
HETATM   15  C   LIG     1       0.893  -2.091   1.295  1.00  0.00           C  
HETATM   16  C   LIG     1       1.606  -2.613   2.546  1.00  0.00           C  
HETATM   17  C   LIG     1       1.590  -4.144   2.529  1.00  0.00           C  
HETATM   18  C   LIG     1       0.142  -4.633   2.439  1.00  0.00           C  
HETATM   19  N   LIG     1      -0.474  -4.121   1.209  1.00  0.00           N1+
HETATM   20  H   LIG     1       0.348   2.090   0.416  1.00  0.00           H  
HETATM   21  H   LIG     1      -1.125   1.901  -0.565  1.00  0.00           H  
HETATM   22  H   LIG     1      -1.212   1.761   1.207  1.00  0.00           H  
HETATM   23  H   LIG     1      -3.214  -2.229   1.849  1.00  0.00           H  
HETATM   24  H   LIG     1      -5.416  -3.313   1.655  1.00  0.00           H  
HETATM   25  H   LIG     1      -6.031  -4.490  -0.418  1.00  0.00           H  
HETATM   26  H   LIG     1      -4.444  -4.583  -2.299  1.00  0.00           H  
HETATM   27  H   LIG     1      -2.245  -3.492  -2.108  1.00  0.00           H  
HETATM   28  H   LIG     1       1.439  -2.408   0.406  1.00  0.00           H  
HETATM   29  H   LIG     1       0.852  -1.002   1.328  1.00  0.00           H  
HETATM   30  H   LIG     1       2.637  -2.259   2.553  1.00  0.00           H  
HETATM   31  H   LIG     1       1.090  -2.253   3.436  1.00  0.00           H  
HETATM   32  H   LIG     1       2.150  -4.504   1.665  1.00  0.00           H  
HETATM   33  H   LIG     1       2.046  -4.523   3.443  1.00  0.00           H  
HETATM   34  H   LIG     1       0.127  -5.723   2.426  1.00  0.00           H  
HETATM   35  H   LIG     1      -0.417  -4.272   3.302  1.00  0.00           H  
HETATM   36  H   LIG     1      -1.410  -4.489   1.125  1.00  0.00           H  
HETATM   37  H   LIG     1       0.072  -4.414   0.412  1.00  0.00           H  
