# Supplementary material for: AutoClickChem: Click Chemistry in Silico
Source: PLoS Comput Biol. 2012 Mar 15;8(3):e1002397. doi: 10.1371/journal.pcbi.1002397 (PMC3305364; doi:10.1371/journal.pcbi.1002397)
Supplement: Text S2 — Compressed file of the AutoClickChem source code. (TAR) [file pcbi.1002397.s003.tar › autoclickchem_1_0_0/examples/ester/ZINC00001037.pdb]

HETATM    1  C   LIG     1       2.094   1.644  -1.317  1.00  0.00           C  
HETATM    2  C   LIG     1       1.417   2.032  -0.001  1.00  0.00           C  
HETATM    3  C   LIG     1       1.399   3.556   0.134  1.00  0.00           C  
HETATM    4  C   LIG     1      -0.018   1.503   0.010  1.00  0.00           C  
HETATM    5  C   LIG     1       0.002  -0.004   0.002  1.00  0.00           C  
HETATM    6  O   LIG     1       1.056  -0.594  -0.011  1.00  0.00           O  
HETATM    7  O   LIG     1      -1.151  -0.691   0.009  1.00  0.00           O  
HETATM    8  C   LIG     1      -1.056  -2.140   0.001  1.00  0.00           C  
HETATM    9  H   LIG     1      -0.123  -2.461   0.465  1.00  0.00           H  
HETATM   10  C   LIG     1      -1.154  -2.678  -1.445  1.00  0.00           C  
HETATM   11  C   LIG     1      -2.425  -3.582  -1.444  1.00  0.00           C  
HETATM   12  H   LIG     1      -2.870  -3.797  -2.415  1.00  0.00           H  
HETATM   13  C   LIG     1      -2.020  -4.822  -0.589  1.00  0.00           C  
HETATM   14  C   LIG     1      -1.922  -4.284   0.857  1.00  0.00           C  
HETATM   15  C   LIG     1      -2.276  -2.769   0.740  1.00  0.00           C  
HETATM   16  C   LIG     1      -3.330  -2.808  -0.422  1.00  0.00           C  
HETATM   17  C   LIG     1      -4.577  -3.608  -0.039  1.00  0.00           C  
HETATM   18  C   LIG     1      -3.687  -1.405  -0.919  1.00  0.00           C  
HETATM   19  C   LIG     1      -2.701  -2.079   2.037  1.00  0.00           C  
HETATM   20  H   LIG     1       3.117   2.021  -1.324  1.00  0.00           H  
HETATM   21  H   LIG     1       2.107   0.558  -1.412  1.00  0.00           H  
HETATM   22  H   LIG     1       1.541   2.076  -2.151  1.00  0.00           H  
HETATM   23  H   LIG     1       1.970   1.601   0.834  1.00  0.00           H  
HETATM   24  H   LIG     1       0.917   3.833   1.071  1.00  0.00           H  
HETATM   25  H   LIG     1       2.422   3.934   0.126  1.00  0.00           H  
HETATM   26  H   LIG     1       0.847   3.988  -0.701  1.00  0.00           H  
HETATM   27  H   LIG     1      -0.545   1.864  -0.873  1.00  0.00           H  
HETATM   28  H   LIG     1      -0.529   1.854   0.907  1.00  0.00           H  
HETATM   29  H   LIG     1      -1.274  -1.855  -2.150  1.00  0.00           H  
HETATM   30  H   LIG     1      -0.270  -3.265  -1.693  1.00  0.00           H  
HETATM   31  H   LIG     1      -1.056  -5.211  -0.916  1.00  0.00           H  
HETATM   32  H   LIG     1      -2.784  -5.596  -0.654  1.00  0.00           H  
HETATM   33  H   LIG     1      -0.909  -4.408   1.241  1.00  0.00           H  
HETATM   34  H   LIG     1      -2.637  -4.792   1.504  1.00  0.00           H  
HETATM   35  H   LIG     1      -5.047  -3.153   0.833  1.00  0.00           H  
HETATM   36  H   LIG     1      -5.279  -3.607  -0.873  1.00  0.00           H  
HETATM   37  H   LIG     1      -4.292  -4.633   0.196  1.00  0.00           H  
HETATM   38  H   LIG     1      -2.789  -0.912  -1.292  1.00  0.00           H  
HETATM   39  H   LIG     1      -4.420  -1.480  -1.723  1.00  0.00           H  
HETATM   40  H   LIG     1      -4.106  -0.824  -0.098  1.00  0.00           H  
HETATM   41  H   LIG     1      -2.957  -1.040   1.829  1.00  0.00           H  
HETATM   42  H   LIG     1      -3.568  -2.591   2.454  1.00  0.00           H  
HETATM   43  H   LIG     1      -1.879  -2.114   2.753  1.00  0.00           H  
