# Supplementary material for: AutoClickChem: Click Chemistry in Silico
Source: PLoS Comput Biol. 2012 Mar 15;8(3):e1002397. doi: 10.1371/journal.pcbi.1002397 (PMC3305364; doi:10.1371/journal.pcbi.1002397)
Supplement: Text S2 — Compressed file of the AutoClickChem source code. (TAR) [file pcbi.1002397.s003.tar › autoclickchem_1_0_0/examples/ester/ZINC00000140.pdb]

HETATM    1  C   LIG     1       0.694  -0.484  -3.755  1.00  0.00           C  
HETATM    2  C   LIG     1      -0.022   0.009  -2.496  1.00  0.00           C  
HETATM    3  H   LIG     1      -0.037   1.099  -2.490  1.00  0.00           H  
HETATM    4  C   LIG     1      -1.457  -0.520  -2.486  1.00  0.00           C  
HETATM    5  C   LIG     1      -2.173  -0.027  -1.227  1.00  0.00           C  
HETATM    6  H   LIG     1      -2.188   1.063  -1.221  1.00  0.00           H  
HETATM    7  C   LIG     1      -1.433  -0.534   0.013  1.00  0.00           C  
HETATM    8  C   LIG     1       0.002  -0.004   0.002  1.00  0.00           C  
HETATM    9  C   LIG     1       0.718  -0.497  -1.257  1.00  0.00           C  
HETATM   10  C   LIG     1      -0.019   1.526   0.010  1.00  0.00           C  
HETATM   11  C   LIG     1       0.742  -0.511   1.242  1.00  0.00           C  
HETATM   12  O   LIG     1      -3.535  -0.529  -1.216  1.00  0.00           O  
HETATM   13  C   LIG     1      -4.471   0.235  -1.801  1.00  0.00           C  
HETATM   14  O   LIG     1      -4.162   1.288  -2.305  1.00  0.00           O  
HETATM   15  C   LIG     1      -5.907  -0.222  -1.829  1.00  0.00           C  
HETATM   16  H   LIG     1      -5.964  -1.214  -2.279  1.00  0.00           H  
HETATM   17  C   LIG     1      -6.453  -0.277  -0.401  1.00  0.00           C  
HETATM   18  O   LIG     1      -6.684   0.696  -2.602  1.00  0.00           O  
HETATM   19  H   LIG     1       0.167  -0.123  -4.638  1.00  0.00           H  
HETATM   20  H   LIG     1       1.717  -0.107  -3.763  1.00  0.00           H  
HETATM   21  H   LIG     1       0.709  -1.574  -3.761  1.00  0.00           H  
HETATM   22  H   LIG     1      -1.442  -1.610  -2.491  1.00  0.00           H  
HETATM   23  H   LIG     1      -1.984  -0.159  -3.369  1.00  0.00           H  
HETATM   24  H   LIG     1      -1.419  -1.623   0.007  1.00  0.00           H  
HETATM   25  H   LIG     1      -1.944  -0.182   0.910  1.00  0.00           H  
HETATM   26  H   LIG     1       1.741  -0.120  -1.264  1.00  0.00           H  
HETATM   27  H   LIG     1       0.733  -1.587  -1.263  1.00  0.00           H  
HETATM   28  H   LIG     1       1.004   1.903   0.003  1.00  0.00           H  
HETATM   29  H   LIG     1      -0.546   1.887  -0.873  1.00  0.00           H  
HETATM   30  H   LIG     1      -0.529   1.877   0.907  1.00  0.00           H  
HETATM   31  H   LIG     1       0.232  -0.159   2.138  1.00  0.00           H  
HETATM   32  H   LIG     1       0.757  -1.601   1.236  1.00  0.00           H  
HETATM   33  H   LIG     1       1.765  -0.134   1.234  1.00  0.00           H  
HETATM   34  H   LIG     1      -6.396   0.715   0.048  1.00  0.00           H  
HETATM   35  H   LIG     1      -7.492  -0.607  -0.422  1.00  0.00           H  
HETATM   36  H   LIG     1      -5.861  -0.977   0.188  1.00  0.00           H  
HETATM   37  H   LIG     1      -6.679   1.600  -2.259  1.00  0.00           H  
