# Supplementary material for: AutoClickChem: Click Chemistry in Silico
Source: PLoS Comput Biol. 2012 Mar 15;8(3):e1002397. doi: 10.1371/journal.pcbi.1002397 (PMC3305364; doi:10.1371/journal.pcbi.1002397)
Supplement: Text S2 — Compressed file of the AutoClickChem source code. (TAR) [file pcbi.1002397.s003.tar › autoclickchem_1_0_0/examples/ester/ZINC00001710.pdb]

HETATM    1  C   LIG     1      -0.019   1.526   0.010  1.00  0.00           C  
HETATM    2  C   LIG     1       0.002  -0.004   0.002  1.00  0.00           C  
HETATM    3  O   LIG     1       0.671  -0.465  -1.174  1.00  0.00           O  
HETATM    4  C   LIG     1       0.775  -1.794  -1.334  1.00  0.00           C  
HETATM    5  O   LIG     1       0.314  -2.540  -0.504  1.00  0.00           O  
HETATM    6  C   LIG     1       1.468  -2.353  -2.550  1.00  0.00           C  
HETATM    7  C   LIG     1       0.473  -2.439  -3.709  1.00  0.00           C  
HETATM    8  C   LIG     1       2.004  -3.751  -2.233  1.00  0.00           C  
HETATM    9  C   LIG     1       2.801  -4.261  -3.406  1.00  0.00           C  
HETATM   10  C   LIG     1       2.173  -4.975  -4.409  1.00  0.00           C  
HETATM   11  C   LIG     1       2.900  -5.445  -5.487  1.00  0.00           C  
HETATM   12  C   LIG     1       4.261  -5.200  -5.563  1.00  0.00           C  
HETATM   13  C   LIG     1       4.894  -4.481  -4.554  1.00  0.00           C  
HETATM   14  C   LIG     1       4.159  -4.009  -3.479  1.00  0.00           C  
HETATM   15  O   LIG     1       6.230  -4.239  -4.625  1.00  0.00           O  
HETATM   16  O   LIG     1       4.978  -5.662  -6.623  1.00  0.00           O  
HETATM   17  N   LIG     1       2.584  -1.475  -2.926  1.00  0.00           N1+
HETATM   18  H   LIG     1       1.004   1.903   0.003  1.00  0.00           H  
HETATM   19  H   LIG     1      -0.546   1.887  -0.873  1.00  0.00           H  
HETATM   20  H   LIG     1      -0.529   1.877   0.907  1.00  0.00           H  
HETATM   21  H   LIG     1       0.529  -0.365   0.885  1.00  0.00           H  
HETATM   22  H   LIG     1      -1.020  -0.381   0.010  1.00  0.00           H  
HETATM   23  H   LIG     1       0.091  -1.444  -3.935  1.00  0.00           H  
HETATM   24  H   LIG     1       0.974  -2.844  -4.588  1.00  0.00           H  
HETATM   25  H   LIG     1      -0.355  -3.091  -3.430  1.00  0.00           H  
HETATM   26  H   LIG     1       2.643  -3.704  -1.352  1.00  0.00           H  
HETATM   27  H   LIG     1       1.169  -4.425  -2.041  1.00  0.00           H  
HETATM   28  H   LIG     1       1.111  -5.167  -4.350  1.00  0.00           H  
HETATM   29  H   LIG     1       2.406  -6.003  -6.269  1.00  0.00           H  
HETATM   30  H   LIG     1       4.646  -3.447  -2.696  1.00  0.00           H  
HETATM   31  H   LIG     1       6.457  -3.417  -5.081  1.00  0.00           H  
HETATM   32  H   LIG     1       5.026  -5.044  -7.365  1.00  0.00           H  
HETATM   33  H   LIG     1       3.240  -1.418  -2.162  1.00  0.00           H  
HETATM   34  H   LIG     1       3.047  -1.850  -3.740  1.00  0.00           H  
HETATM   35  H   LIG     1       2.230  -0.553  -3.135  1.00  0.00           H  
