# Supplementary material for: AutoClickChem: Click Chemistry in Silico
Source: PLoS Comput Biol. 2012 Mar 15;8(3):e1002397. doi: 10.1371/journal.pcbi.1002397 (PMC3305364; doi:10.1371/journal.pcbi.1002397)
Supplement: Text S2 — Compressed file of the AutoClickChem source code. (TAR) [file pcbi.1002397.s003.tar › autoclickchem_1_0_0/examples/ester/ZINC00000078.pdb]

HETATM    1  C   LIG     1       3.567   0.261   6.345  1.00  0.00           C  
HETATM    2  C   LIG     1       2.482   1.104   6.194  1.00  0.00           C  
HETATM    3  C   LIG     1       1.456   0.762   5.333  1.00  0.00           C  
HETATM    4  C   LIG     1       1.516  -0.423   4.623  1.00  0.00           C  
HETATM    5  C   LIG     1       2.598  -1.268   4.779  1.00  0.00           C  
HETATM    6  C   LIG     1       3.627  -0.923   5.636  1.00  0.00           C  
HETATM    7  C   LIG     1       0.397  -0.795   3.685  1.00  0.00           C  
HETATM    8  O   LIG     1       0.681  -0.271   2.361  1.00  0.00           O  
HETATM    9  C   LIG     1      -0.224  -0.517   1.401  1.00  0.00           C  
HETATM   10  O   LIG     1      -1.221  -1.151   1.658  1.00  0.00           O  
HETATM   11  C   LIG     1       0.002  -0.004   0.002  1.00  0.00           C  
HETATM   12  H   LIG     1       0.969  -0.352  -0.361  1.00  0.00           H  
HETATM   13  C   LIG     1      -0.018   1.503   0.010  1.00  0.00           C  
HETATM   14  C   LIG     1      -1.225   2.178   0.020  1.00  0.00           C  
HETATM   15  C   LIG     1      -1.244   3.560   0.032  1.00  0.00           C  
HETATM   16  C   LIG     1      -0.056   4.267   0.025  1.00  0.00           C  
HETATM   17  C   LIG     1       1.151   3.592   0.010  1.00  0.00           C  
HETATM   18  C   LIG     1       1.169   2.210   0.003  1.00  0.00           C  
HETATM   19  O   LIG     1      -1.032  -0.490  -0.857  1.00  0.00           O  
HETATM   20  H   LIG     1       4.369   0.529   7.018  1.00  0.00           H  
HETATM   21  H   LIG     1       2.436   2.030   6.749  1.00  0.00           H  
HETATM   22  H   LIG     1       0.608   1.421   5.215  1.00  0.00           H  
HETATM   23  H   LIG     1       2.642  -2.196   4.228  1.00  0.00           H  
HETATM   24  H   LIG     1       4.475  -1.582   5.753  1.00  0.00           H  
HETATM   25  H   LIG     1      -0.539  -0.374   4.050  1.00  0.00           H  
HETATM   26  H   LIG     1       0.311  -1.881   3.635  1.00  0.00           H  
HETATM   27  H   LIG     1      -2.153   1.625   0.021  1.00  0.00           H  
HETATM   28  H   LIG     1      -2.186   4.087   0.044  1.00  0.00           H  
HETATM   29  H   LIG     1      -0.070   5.347   0.032  1.00  0.00           H  
HETATM   30  H   LIG     1       2.078   4.145   0.005  1.00  0.00           H  
HETATM   31  H   LIG     1       2.112   1.683  -0.009  1.00  0.00           H  
HETATM   32  H   LIG     1      -1.922  -0.218  -0.594  1.00  0.00           H  
