# Supplementary material for: AutoClickChem: Click Chemistry in Silico
Source: PLoS Comput Biol. 2012 Mar 15;8(3):e1002397. doi: 10.1371/journal.pcbi.1002397 (PMC3305364; doi:10.1371/journal.pcbi.1002397)
Supplement: Text S2 — Compressed file of the AutoClickChem source code. (TAR) [file pcbi.1002397.s003.tar › autoclickchem_1_0_0/examples/ester/ZINC00000392.pdb]

HETATM    1  C   LIG     1       3.512  -2.083  -0.043  1.00  0.00           C  
HETATM    2  O   LIG     1       3.586  -0.656  -0.036  1.00  0.00           O  
HETATM    3  C   LIG     1       2.408   0.024  -0.021  1.00  0.00           C  
HETATM    4  C   LIG     1       1.204  -0.676  -0.013  1.00  0.00           C  
HETATM    5  C   LIG     1       0.002  -0.004   0.002  1.00  0.00           C  
HETATM    6  C   LIG     1      -0.017   1.387   0.010  1.00  0.00           C  
HETATM    7  C   LIG     1       1.197   2.096   0.002  1.00  0.00           C  
HETATM    8  C   LIG     1       2.410   1.404  -0.013  1.00  0.00           C  
HETATM    9  C   LIG     1       0.837   3.516   0.013  1.00  0.00           C  
HETATM   10  C   LIG     1      -0.504   3.582   0.025  1.00  0.00           C  
HETATM   11  N   LIG     1      -1.032   2.320   0.019  1.00  0.00           N  
HETATM   12  H   LIG     1      -1.980   2.112   0.021  1.00  0.00           H  
HETATM   13  C   LIG     1       1.791   4.683   0.009  1.00  0.00           C  
HETATM   14  H   LIG     1       2.817   4.314  -0.002  1.00  0.00           H  
HETATM   15  C   LIG     1       1.567   5.528   1.265  1.00  0.00           C  
HETATM   16  C   LIG     1       1.548   5.528  -1.214  1.00  0.00           C  
HETATM   17  O   LIG     1       0.688   5.215  -2.003  1.00  0.00           O  
HETATM   18  O   LIG     1       2.286   6.628  -1.428  1.00  0.00           O  
HETATM   19  C   LIG     1       1.997   7.394  -2.627  1.00  0.00           C  
HETATM   20  H   LIG     1       4.519  -2.499  -0.055  1.00  0.00           H  
HETATM   21  H   LIG     1       2.988  -2.424   0.851  1.00  0.00           H  
HETATM   22  H   LIG     1       2.971  -2.414  -0.929  1.00  0.00           H  
HETATM   23  H   LIG     1       1.213  -1.756  -0.019  1.00  0.00           H  
HETATM   24  H   LIG     1      -0.926  -0.557   0.008  1.00  0.00           H  
HETATM   25  H   LIG     1       3.345   1.946  -0.018  1.00  0.00           H  
HETATM   26  H   LIG     1      -1.080   4.495   0.035  1.00  0.00           H  
HETATM   27  H   LIG     1       2.194   6.418   1.220  1.00  0.00           H  
HETATM   28  H   LIG     1       0.520   5.823   1.322  1.00  0.00           H  
HETATM   29  H   LIG     1       2.868   4.400   2.395  1.00  0.00           H  
HETATM   30  H   LIG     1       1.781   5.277   3.297  1.00  0.00           H  
HETATM   31  H   LIG     1       2.663   8.254  -2.679  1.00  0.00           H  
HETATM   32  H   LIG     1       2.147   6.765  -3.505  1.00  0.00           H  
HETATM   33  H   LIG     1       0.962   7.736  -2.599  1.00  0.00           H  
HETATM   34  N   LIG     1       1.903   4.722   2.452  1.00  0.00           N1+
HETATM   35  H   LIG     1       1.280   3.907   2.494  1.00  0.00           H  
