# Supplementary material for: AutoClickChem: Click Chemistry in Silico
Source: PLoS Comput Biol. 2012 Mar 15;8(3):e1002397. doi: 10.1371/journal.pcbi.1002397 (PMC3305364; doi:10.1371/journal.pcbi.1002397)
Supplement: Text S2 — Compressed file of the AutoClickChem source code. (TAR) [file pcbi.1002397.s003.tar › autoclickchem_1_0_0/examples/ester/ZINC00000345.pdb]

HETATM    1  C   LIG     1      -0.018   1.503   0.010  1.00  0.00           C  
HETATM    2  C   LIG     1       0.002  -0.004   0.002  1.00  0.00           C  
HETATM    3  C   LIG     1       1.163  -0.654  -0.013  1.00  0.00           C  
HETATM    4  C   LIG     1      -1.260  -0.756   0.010  1.00  0.00           C  
HETATM    5  O   LIG     1      -1.244  -1.971   0.003  1.00  0.00           O  
HETATM    6  O   LIG     1      -2.437  -0.098   0.025  1.00  0.00           O  
HETATM    7  C   LIG     1      -3.624  -0.893   0.032  1.00  0.00           C  
HETATM    8  C   LIG     1      -4.850   0.023   0.049  1.00  0.00           C  
HETATM    9  H   LIG     1      -4.713   0.989   0.535  1.00  0.00           H  
HETATM   10  C   LIG     1      -6.229  -0.634   0.144  1.00  0.00           C  
HETATM   11  O   LIG     1      -5.744  -0.041  -1.065  1.00  0.00           O  
HETATM   12  H   LIG     1       1.004   1.880   0.003  1.00  0.00           H  
HETATM   13  H   LIG     1      -0.545   1.864  -0.873  1.00  0.00           H  
HETATM   14  H   LIG     1      -0.529   1.854   0.907  1.00  0.00           H  
HETATM   15  H   LIG     1       1.178  -1.734  -0.018  1.00  0.00           H  
HETATM   16  H   LIG     1       2.091  -0.101  -0.018  1.00  0.00           H  
HETATM   17  H   LIG     1      -3.649  -1.517  -0.861  1.00  0.00           H  
HETATM   18  H   LIG     1      -3.632  -1.526   0.919  1.00  0.00           H  
HETATM   19  H   LIG     1      -6.271  -1.722   0.196  1.00  0.00           H  
HETATM   20  H   LIG     1      -7.007  -0.103   0.693  1.00  0.00           H  
