# Supplementary material for: AutoClickChem: Click Chemistry in Silico
Source: PLoS Comput Biol. 2012 Mar 15;8(3):e1002397. doi: 10.1371/journal.pcbi.1002397 (PMC3305364; doi:10.1371/journal.pcbi.1002397)
Supplement: Text S2 — Compressed file of the AutoClickChem source code. (TAR) [file pcbi.1002397.s003.tar › autoclickchem_1_0_0/examples/thio_acid/ZINC00400560.pdb]

HETATM    1  C   LIG     1       0.068   4.192   0.126  1.00  0.00           C  
HETATM    2  C   LIG     1       1.180   3.444   0.472  1.00  0.00           C  
HETATM    3  C   LIG     1       1.104   2.068   0.514  1.00  0.00           C  
HETATM    4  C   LIG     1      -0.102   1.429   0.206  1.00  0.00           C  
HETATM    5  C   LIG     1      -1.219   2.192  -0.147  1.00  0.00           C  
HETATM    6  C   LIG     1      -1.128   3.567  -0.180  1.00  0.00           C  
HETATM    7  C   LIG     1      -0.191  -0.038   0.248  1.00  0.00           C  
HETATM    8  S   LIG     1       0.636  -0.859   1.342  1.00  0.00           S  
HETATM    9  C   LIG     1      -1.064  -0.768  -0.741  1.00  0.00           C  
HETATM   10  C   LIG     1      -0.749  -2.241  -0.697  1.00  0.00           C  
HETATM   11  O   LIG     1       0.192  -2.641  -0.043  1.00  0.00           O  
HETATM   12  S   LIG     1      -1.719  -3.350  -1.568  1.00  0.00           S  
HETATM   13  H   LIG     1       0.134   5.270   0.095  1.00  0.00           H  
HETATM   14  H   LIG     1       2.110   3.940   0.709  1.00  0.00           H  
HETATM   15  H   LIG     1       1.973   1.486   0.783  1.00  0.00           H  
HETATM   16  H   LIG     1      -2.152   1.705  -0.390  1.00  0.00           H  
HETATM   17  H   LIG     1      -1.991   4.158  -0.449  1.00  0.00           H  
HETATM   18  H   LIG     1      -2.025  -0.625  -0.505  1.00  0.00           H  
HETATM   19  H   LIG     1      -0.875  -0.386  -1.744  1.00  0.00           H  
HETATM   20  H   LIG     1      -1.069  -4.557  -1.238  1.00  0.00           H  
