# Supplementary material for: AutoClickChem: Click Chemistry in Silico
Source: PLoS Comput Biol. 2012 Mar 15;8(3):e1002397. doi: 10.1371/journal.pcbi.1002397 (PMC3305364; doi:10.1371/journal.pcbi.1002397)
Supplement: Text S2 — Compressed file of the AutoClickChem source code. (TAR) [file pcbi.1002397.s003.tar › autoclickchem_1_0_0/examples/thio_acid/ZINC02043774.pdb]

HETATM    1  C   LIG     1      -0.753   1.593  -1.232  1.00  0.00           C  
HETATM    2  C   LIG     1      -0.013   1.086   0.008  1.00  0.00           C  
HETATM    3  H   LIG     1       0.001   0.086   0.002  1.00  0.00           H  
HETATM    4  C   LIG     1       1.401   1.607  -0.003  1.00  0.00           C  
HETATM    5  O   LIG     1       1.797   2.305   0.907  1.00  0.00           O  
HETATM    6  S   LIG     1       2.449   1.215  -1.299  1.00  0.00           S  
HETATM    7  O   LIG     1      -0.682   1.547   1.184  1.00  0.00           O  
HETATM    8  H   LIG     1      -0.767   2.683  -1.226  1.00  0.00           H  
HETATM    9  H   LIG     1      -0.242   1.241  -2.128  1.00  0.00           H  
HETATM   10  H   LIG     1      -1.775   1.215  -1.224  1.00  0.00           H  
HETATM   11  H   LIG     1       3.612   1.898  -0.889  1.00  0.00           H  
HETATM   12  H   LIG     1      -1.599   1.248   1.257  1.00  0.00           H  
