# Supplementary material for: AutoClickChem: Click Chemistry in Silico
Source: PLoS Comput Biol. 2012 Mar 15;8(3):e1002397. doi: 10.1371/journal.pcbi.1002397 (PMC3305364; doi:10.1371/journal.pcbi.1002397)
Supplement: Text S2 — Compressed file of the AutoClickChem source code. (TAR) [file pcbi.1002397.s003.tar › autoclickchem_1_0_0/examples/thio_acid/ZINC01692438.pdb]

HETATM    1  C   LIG     1      -1.483   2.733  -1.283  1.00  0.00           C  
HETATM    2  C   LIG     1      -1.330   1.945   0.019  1.00  0.00           C  
HETATM    3  H   LIG     1      -1.353   2.575   0.795  1.00  0.00           H  
HETATM    4  C   LIG     1      -0.014   1.209   0.009  1.00  0.00           C  
HETATM    5  O   LIG     1       0.002  -0.004   0.002  1.00  0.00           O  
HETATM    6  S   LIG     1       1.456   2.085  -0.001  1.00  0.00           S  
HETATM    7  O   LIG     1      -2.400   1.005   0.136  1.00  0.00           O  
HETATM    8  H   LIG     1      -2.434   3.265  -1.276  1.00  0.00           H  
HETATM    9  H   LIG     1      -0.667   3.450  -1.373  1.00  0.00           H  
HETATM   10  H   LIG     1      -1.458   2.046  -2.129  1.00  0.00           H  
HETATM   11  H   LIG     1       2.377   1.018  -0.015  1.00  0.00           H  
HETATM   12  H   LIG     1      -3.278   1.409   0.149  1.00  0.00           H  
