# Supplementary material for: AutoClickChem: Click Chemistry in Silico
Source: PLoS Comput Biol. 2012 Mar 15;8(3):e1002397. doi: 10.1371/journal.pcbi.1002397 (PMC3305364; doi:10.1371/journal.pcbi.1002397)
Supplement: Text S2 — Compressed file of the AutoClickChem source code. (TAR) [file pcbi.1002397.s003.tar › autoclickchem_1_0_0/examples/thio_acid/ZINC01679028.pdb]

HETATM    1  C   LIG     1      -0.056   4.243   0.026  1.00  0.00           C  
HETATM    2  C   LIG     1       1.154   3.571   0.010  1.00  0.00           C  
HETATM    3  C   LIG     1       1.179   2.192   0.003  1.00  0.00           C  
HETATM    4  C   LIG     1      -0.018   1.474   0.010  1.00  0.00           C  
HETATM    5  C   LIG     1      -1.234   2.159   0.020  1.00  0.00           C  
HETATM    6  C   LIG     1      -1.246   3.538   0.033  1.00  0.00           C  
HETATM    7  C   LIG     1       0.002  -0.004   0.002  1.00  0.00           C  
HETATM    8  O   LIG     1       1.063  -0.597  -0.011  1.00  0.00           O  
HETATM    9  N   LIG     1      -1.156  -0.694   0.009  1.00  0.00           N  
HETATM   10  C   LIG     1      -1.136  -2.159   0.001  1.00  0.00           C  
HETATM   11  C   LIG     1      -2.550  -2.680   0.012  1.00  0.00           C  
HETATM   12  O   LIG     1      -3.482  -1.904   0.025  1.00  0.00           O  
HETATM   13  S   LIG     1      -2.840  -4.367   0.006  1.00  0.00           S  
HETATM   14  H   LIG     1      -0.070   5.323   0.032  1.00  0.00           H  
HETATM   15  H   LIG     1       2.079   4.127   0.004  1.00  0.00           H  
HETATM   16  H   LIG     1       2.124   1.668  -0.010  1.00  0.00           H  
HETATM   17  H   LIG     1      -2.164   1.609   0.021  1.00  0.00           H  
HETATM   18  H   LIG     1      -2.187   4.069   0.045  1.00  0.00           H  
HETATM   19  H   LIG     1      -2.002  -0.220   0.020  1.00  0.00           H  
HETATM   20  H   LIG     1      -0.668  -2.481  -0.822  1.00  0.00           H  
HETATM   21  H   LIG     1      -0.609  -2.520   0.884  1.00  0.00           H  
HETATM   22  H   LIG     1      -4.250  -4.374   0.019  1.00  0.00           H  
