# Supplementary material for: AutoClickChem: Click Chemistry in Silico
Source: PLoS Comput Biol. 2012 Mar 15;8(3):e1002397. doi: 10.1371/journal.pcbi.1002397 (PMC3305364; doi:10.1371/journal.pcbi.1002397)
Supplement: Text S2 — Compressed file of the AutoClickChem source code. (TAR) [file pcbi.1002397.s003.tar › autoclickchem_1_0_0/examples/thio_acid/ZINC01703755.pdb]

HETATM    1  C   LIG     1       0.069  -4.587   0.668  1.00  0.00           C  
HETATM    2  C   LIG     1       0.055  -4.580  -0.714  1.00  0.00           C  
HETATM    3  C   LIG     1       0.032  -3.381  -1.410  1.00  0.00           C  
HETATM    4  C   LIG     1       0.024  -2.183  -0.715  1.00  0.00           C  
HETATM    5  C   LIG     1       0.037  -2.191   0.695  1.00  0.00           C  
HETATM    6  C   LIG     1       0.060  -3.396   1.377  1.00  0.00           C  
HETATM    7  C   LIG     1       0.023  -0.771   1.107  1.00  0.00           C  
HETATM    8  O   LIG     1       0.029  -0.365   2.252  1.00  0.00           O  
HETATM    9  N   LIG     1       0.002  -0.004   0.002  1.00  0.00           N  
HETATM   10  C   LIG     1      -0.004  -0.759  -1.111  1.00  0.00           C  
HETATM   11  O   LIG     1      -0.026  -0.341  -2.251  1.00  0.00           O  
HETATM   12  C   LIG     1      -0.018   1.461   0.010  1.00  0.00           C  
HETATM   13  C   LIG     1       1.396   1.982  -0.001  1.00  0.00           C  
HETATM   14  O   LIG     1       2.329   1.207  -0.014  1.00  0.00           O  
HETATM   15  S   LIG     1       1.686   3.670   0.006  1.00  0.00           S  
HETATM   16  H   LIG     1       0.086  -5.527   1.199  1.00  0.00           H  
HETATM   17  H   LIG     1       0.061  -5.514  -1.256  1.00  0.00           H  
HETATM   18  H   LIG     1       0.021  -3.382  -2.490  1.00  0.00           H  
HETATM   19  H   LIG     1       0.071  -3.408   2.457  1.00  0.00           H  
HETATM   20  H   LIG     1      -0.501   1.792  -0.800  1.00  0.00           H  
HETATM   21  H   LIG     1      -0.528   1.812   0.907  1.00  0.00           H  
HETATM   22  H   LIG     1       3.096   3.676  -0.008  1.00  0.00           H  
