# Supplementary material for: AutoClickChem: Click Chemistry in Silico
Source: PLoS Comput Biol. 2012 Mar 15;8(3):e1002397. doi: 10.1371/journal.pcbi.1002397 (PMC3305364; doi:10.1371/journal.pcbi.1002397)
Supplement: Text S2 — Compressed file of the AutoClickChem source code. (TAR) [file pcbi.1002397.s003.tar › autoclickchem_1_0_0/examples/thio_acid/ZINC01715430.pdb]

HETATM    1  C   LIG     1      -0.013   1.076   0.008  1.00  0.00           C  
HETATM    2  C   LIG     1      -1.219   1.751   0.017  1.00  0.00           C  
HETATM    3  C   LIG     1      -1.238   3.133   0.030  1.00  0.00           C  
HETATM    4  C   LIG     1      -0.050   3.840   0.023  1.00  0.00           C  
HETATM    5  C   LIG     1       1.156   3.165   0.008  1.00  0.00           C  
HETATM    6  C   LIG     1       1.175   1.783   0.000  1.00  0.00           C  
HETATM    7  C   LIG     1      -0.070   5.347   0.031  1.00  0.00           C  
HETATM    8  C   LIG     1      -0.091   5.857  -1.387  1.00  0.00           C  
HETATM    9  O   LIG     1      -0.089   5.074  -2.313  1.00  0.00           O  
HETATM   10  N   LIG     1      -0.111   7.183  -1.626  1.00  0.00           N  
HETATM   11  C   LIG     1      -0.131   7.679  -3.004  1.00  0.00           C  
HETATM   12  C   LIG     1      -0.151   9.186  -2.996  1.00  0.00           C  
HETATM   13  O   LIG     1      -0.150   9.787  -1.942  1.00  0.00           O  
HETATM   14  S   LIG     1      -0.177  10.050  -4.474  1.00  0.00           S  
HETATM   15  H   LIG     1       0.002  -0.004   0.002  1.00  0.00           H  
HETATM   16  H   LIG     1      -2.147   1.198   0.019  1.00  0.00           H  
HETATM   17  H   LIG     1      -2.180   3.660   0.041  1.00  0.00           H  
HETATM   18  H   LIG     1       2.084   3.718   0.002  1.00  0.00           H  
HETATM   19  H   LIG     1       2.118   1.256  -0.011  1.00  0.00           H  
HETATM   20  H   LIG     1      -0.960   5.696   0.555  1.00  0.00           H  
HETATM   21  H   LIG     1       0.819   5.720   0.538  1.00  0.00           H  
HETATM   22  H   LIG     1      -0.113   7.810  -0.885  1.00  0.00           H  
HETATM   23  H   LIG     1       0.685   7.359  -3.485  1.00  0.00           H  
HETATM   24  H   LIG     1      -1.021   7.306  -3.511  1.00  0.00           H  
HETATM   25  H   LIG     1      -0.191  11.372  -3.984  1.00  0.00           H  
