# Supplementary material for: AutoClickChem: Click Chemistry in Silico
Source: PLoS Comput Biol. 2012 Mar 15;8(3):e1002397. doi: 10.1371/journal.pcbi.1002397 (PMC3305364; doi:10.1371/journal.pcbi.1002397)
Supplement: Text S2 — Compressed file of the AutoClickChem source code. (TAR) [file pcbi.1002397.s003.tar › autoclickchem_1_0_0/examples/thio_acid/ZINC07260872.pdb]

HETATM    1  C   LIG     1      -3.814   1.682   0.029  1.00  0.00           C  
HETATM    2  C   LIG     1      -2.479   0.935   0.019  1.00  0.00           C  
HETATM    3  C   LIG     1      -1.330   1.945   0.019  1.00  0.00           C  
HETATM    4  C   LIG     1      -0.014   1.209   0.009  1.00  0.00           C  
HETATM    5  O   LIG     1       0.002  -0.004   0.002  1.00  0.00           O  
HETATM    6  S   LIG     1       1.456   2.085  -0.001  1.00  0.00           S  
HETATM    7  H   LIG     1      -3.885   2.312  -0.857  1.00  0.00           H  
HETATM    8  H   LIG     1      -4.633   0.962   0.029  1.00  0.00           H  
HETATM    9  H   LIG     1      -3.876   2.303   0.923  1.00  0.00           H  
HETATM   10  H   LIG     1      -2.417   0.314  -0.875  1.00  0.00           H  
HETATM   11  H   LIG     1      -2.408   0.304   0.905  1.00  0.00           H  
HETATM   12  H   LIG     1      -1.387   2.514   0.839  1.00  0.00           H  
HETATM   13  H   LIG     1      -1.400   2.575  -0.867  1.00  0.00           H  
HETATM   14  H   LIG     1       2.377   1.018  -0.015  1.00  0.00           H  
