# Supplementary material for: AutoClickChem: Click Chemistry in Silico
Source: PLoS Comput Biol. 2012 Mar 15;8(3):e1002397. doi: 10.1371/journal.pcbi.1002397 (PMC3305364; doi:10.1371/journal.pcbi.1002397)
Supplement: Text S2 — Compressed file of the AutoClickChem source code. (TAR) [file pcbi.1002397.s003.tar › autoclickchem_1_0_0/examples/thio_acid/ZINC01568852.pdb]

HETATM    1  C   LIG     1       1.169   3.072   2.506  1.00  0.00           C  
HETATM    2  C   LIG     1       0.392   3.519   1.266  1.00  0.00           C  
HETATM    3  C   LIG     1       1.145   3.085   0.008  1.00  0.00           C  
HETATM    4  C   LIG     1       1.286   1.562  -0.002  1.00  0.00           C  
HETATM    5  C   LIG     1       2.064   1.114   1.238  1.00  0.00           C  
HETATM    6  C   LIG     1       1.310   1.548   2.497  1.00  0.00           C  
HETATM    7  C   LIG     1       2.040   1.127  -1.261  1.00  0.00           C  
HETATM    8  C   LIG     1       2.179  -0.373  -1.270  1.00  0.00           C  
HETATM    9  O   LIG     1       1.721  -1.031  -0.359  1.00  0.00           O  
HETATM   10  S   LIG     1       2.984  -1.150  -2.566  1.00  0.00           S  
HETATM   11  O   LIG     1      -0.011   0.963   0.007  1.00  0.00           O  
HETATM   12  H   LIG     1       2.158   3.529   2.499  1.00  0.00           H  
HETATM   13  H   LIG     1       0.632   3.381   3.403  1.00  0.00           H  
HETATM   14  H   LIG     1       0.291   4.605   1.273  1.00  0.00           H  
HETATM   15  H   LIG     1      -0.598   3.063   1.274  1.00  0.00           H  
HETATM   16  H   LIG     1       2.135   3.542   0.001  1.00  0.00           H  
HETATM   17  H   LIG     1       0.591   3.404  -0.875  1.00  0.00           H  
HETATM   18  H   LIG     1       2.164   0.029   1.231  1.00  0.00           H  
HETATM   19  H   LIG     1       3.053   1.571   1.231  1.00  0.00           H  
HETATM   20  H   LIG     1       1.864   1.229   3.380  1.00  0.00           H  
HETATM   21  H   LIG     1       0.321   1.091   2.503  1.00  0.00           H  
HETATM   22  H   LIG     1       1.532   1.420  -2.071  1.00  0.00           H  
HETATM   23  H   LIG     1       3.029   1.584  -1.268  1.00  0.00           H  
HETATM   24  H   LIG     1       2.870  -2.494  -2.155  1.00  0.00           H  
HETATM   25  H   LIG     1       0.002  -0.004   0.002  1.00  0.00           H  
