# Supplementary material for: AutoClickChem: Click Chemistry in Silico
Source: PLoS Comput Biol. 2012 Mar 15;8(3):e1002397. doi: 10.1371/journal.pcbi.1002397 (PMC3305364; doi:10.1371/journal.pcbi.1002397)
Supplement: Text S2 — Compressed file of the AutoClickChem source code. (TAR) [file pcbi.1002397.s003.tar › autoclickchem_1_0_0/examples/thio_acid/ZINC04879756.pdb]

HETATM    1  C   LIG     1      -0.016   1.310   0.009  1.00  0.00           C  
HETATM    2  C   LIG     1       1.322   1.710  -0.001  1.00  0.00           C  
HETATM    3  N   LIG     1       2.030   0.604  -0.014  1.00  0.00           N  
HETATM    4  N   LIG     1       1.226  -0.400  -0.012  1.00  0.00           N  
HETATM    5  H   LIG     1       1.512  -1.358  -0.020  1.00  0.00           H  
HETATM    6  N   LIG     1       0.002  -0.004   0.002  1.00  0.00           N  
HETATM    7  C   LIG     1       1.847   3.123   0.001  1.00  0.00           C  
HETATM    8  C   LIG     1       2.797   3.304   1.157  1.00  0.00           C  
HETATM    9  O   LIG     1       3.024   2.381   1.902  1.00  0.00           O  
HETATM   10  C   LIG     1       3.455   4.621   1.381  1.00  0.00           C  
HETATM   11  O   LIG     1       3.226   5.550   0.632  1.00  0.00           O  
HETATM   12  S   LIG     1       4.534   4.827   2.694  1.00  0.00           S  
HETATM   13  H   LIG     1      -0.886   1.948   0.017  1.00  0.00           H  
HETATM   14  H   LIG     1       2.328   3.302  -0.857  1.00  0.00           H  
HETATM   15  H   LIG     1       1.014   3.820   0.102  1.00  0.00           H  
HETATM   16  H   LIG     1       4.892   6.178   2.508  1.00  0.00           H  
