# Supplementary material for: AutoClickChem: Click Chemistry in Silico
Source: PLoS Comput Biol. 2012 Mar 15;8(3):e1002397. doi: 10.1371/journal.pcbi.1002397 (PMC3305364; doi:10.1371/journal.pcbi.1002397)
Supplement: Text S2 — Compressed file of the AutoClickChem source code. (TAR) [file pcbi.1002397.s003.tar › autoclickchem_1_0_0/examples/thio_acid/ZINC02572607.pdb]

HETATM    1  C   LIG     1       4.194   4.600  -0.013  1.00  0.00           C  
HETATM    2  C   LIG     1       3.691   3.156  -0.016  1.00  0.00           C  
HETATM    3  C   LIG     1       2.161   3.149  -0.002  1.00  0.00           C  
HETATM    4  C   LIG     1       1.636   3.875  -1.242  1.00  0.00           C  
HETATM    5  C   LIG     1       1.660   3.861   1.256  1.00  0.00           C  
HETATM    6  C   LIG     1       1.665   1.726  -0.005  1.00  0.00           C  
HETATM    7  O   LIG     1       2.457   0.807  -0.017  1.00  0.00           O  
HETATM    8  S   LIG     1      -0.017   1.406   0.010  1.00  0.00           S  
HETATM    9  H   LIG     1       3.820   5.117  -0.897  1.00  0.00           H  
HETATM   10  H   LIG     1       3.837   5.108   0.883  1.00  0.00           H  
HETATM   11  H   LIG     1       5.284   4.605  -0.024  1.00  0.00           H  
HETATM   12  H   LIG     1       4.065   2.639   0.868  1.00  0.00           H  
HETATM   13  H   LIG     1       4.048   2.648  -0.912  1.00  0.00           H  
HETATM   14  H   LIG     1       0.546   3.870  -1.232  1.00  0.00           H  
HETATM   15  H   LIG     1       1.995   4.904  -1.240  1.00  0.00           H  
HETATM   16  H   LIG     1       1.993   3.367  -2.138  1.00  0.00           H  
HETATM   17  H   LIG     1       2.034   3.344   2.140  1.00  0.00           H  
HETATM   18  H   LIG     1       2.018   4.891   1.258  1.00  0.00           H  
HETATM   19  H   LIG     1       0.570   3.857   1.267  1.00  0.00           H  
HETATM   20  H   LIG     1       0.002  -0.004   0.002  1.00  0.00           H  
