# Supplementary material for: AutoClickChem: Click Chemistry in Silico
Source: PLoS Comput Biol. 2012 Mar 15;8(3):e1002397. doi: 10.1371/journal.pcbi.1002397 (PMC3305364; doi:10.1371/journal.pcbi.1002397)
Supplement: Text S2 — Compressed file of the AutoClickChem source code. (TAR) [file pcbi.1002397.s003.tar › autoclickchem_1_0_0/examples/epoxide/ZINC40168242.pdb]

HETATM    1  C   LIG     1      -0.017   1.425   0.010  1.00  0.00           C  
HETATM    2  C   LIG     1       1.286   0.623  -0.007  1.00  0.00           C  
HETATM    3  H   LIG     1       1.856   0.600  -0.936  1.00  0.00           H  
HETATM    4  O   LIG     1       0.002  -0.004   0.002  1.00  0.00           O  
HETATM    5  C   LIG     1       2.112   0.578   1.280  1.00  0.00           C  
HETATM    6  O   LIG     1       3.338  -0.114   1.036  1.00  0.00           O  
HETATM    7  C   LIG     1       4.186  -0.242   2.075  1.00  0.00           C  
HETATM    8  S   LIG     1       3.772   0.410   3.603  1.00  0.00           S  
HETATM    9  N   LIG     1       5.360  -0.884   1.912  1.00  0.00           N  
HETATM   10  C   LIG     1       6.282  -1.023   3.042  1.00  0.00           C  
HETATM   11  H   LIG     1       5.708  -1.137   3.961  1.00  0.00           H  
HETATM   12  C   LIG     1       7.164  -2.282   2.829  1.00  0.00           C  
HETATM   13  S   LIG     1       8.737  -1.645   3.548  1.00  0.00           S  
HETATM   14  O   LIG     1       9.836  -1.906   2.686  1.00  0.00           O  
HETATM   15  O   LIG     1       8.808  -1.913   4.942  1.00  0.00           O  
HETATM   16  C   LIG     1       8.406   0.102   3.402  1.00  0.00           C  
HETATM   17  C   LIG     1       7.130   0.204   3.140  1.00  0.00           C  
HETATM   18  H   LIG     1      -0.295   1.924   0.938  1.00  0.00           H  
HETATM   19  H   LIG     1      -0.312   1.934  -0.908  1.00  0.00           H  
HETATM   20  H   LIG     1       2.327   1.595   1.609  1.00  0.00           H  
HETATM   21  H   LIG     1       1.549   0.057   2.055  1.00  0.00           H  
HETATM   22  H   LIG     1       5.594  -1.253   1.046  1.00  0.00           H  
HETATM   23  H   LIG     1       6.785  -3.136   3.391  1.00  0.00           H  
HETATM   24  H   LIG     1       7.275  -2.519   1.772  1.00  0.00           H  
HETATM   25  H   LIG     1       9.115   0.909   3.507  1.00  0.00           H  
HETATM   26  H   LIG     1       6.688   1.178   2.995  1.00  0.00           H  
