# Supplementary material for: AutoClickChem: Click Chemistry in Silico
Source: PLoS Comput Biol. 2012 Mar 15;8(3):e1002397. doi: 10.1371/journal.pcbi.1002397 (PMC3305364; doi:10.1371/journal.pcbi.1002397)
Supplement: Text S2 — Compressed file of the AutoClickChem source code. (TAR) [file pcbi.1002397.s003.tar › autoclickchem_1_0_0/examples/epoxide/ZINC59587516.pdb]

HETATM    1  C   LIG     1      -0.016   1.306   0.009  1.00  0.00           C  
HETATM    2  C   LIG     1       0.002  -0.004   0.002  1.00  0.00           C  
HETATM    3  C   LIG     1       1.317  -0.740  -0.015  1.00  0.00           C  
HETATM    4  C   LIG     1       1.370  -1.717   1.161  1.00  0.00           C  
HETATM    5  H   LIG     1       0.502  -2.376   1.125  1.00  0.00           H  
HETATM    6  C   LIG     1       2.649  -2.552   1.074  1.00  0.00           C  
HETATM    7  H   LIG     1       2.986  -2.797   0.067  1.00  0.00           H  
HETATM    8  C   LIG     1       2.910  -3.575   2.182  1.00  0.00           C  
HETATM    9  O   LIG     1       3.645  -2.352   2.079  1.00  0.00           O  
HETATM   10  N   LIG     1       1.361  -0.968   2.420  1.00  0.00           N  
HETATM   11  C   LIG     1       0.441  -1.147   3.248  1.00  0.00           C  
HETATM   12  O   LIG     1      -0.448  -1.319   4.047  1.00  0.00           O  
HETATM   13  H   LIG     1       0.912   1.859   0.003  1.00  0.00           H  
HETATM   14  H   LIG     1      -0.958   1.833   0.017  1.00  0.00           H  
HETATM   15  H   LIG     1      -0.926  -0.557   0.008  1.00  0.00           H  
HETATM   16  H   LIG     1       1.413  -1.291  -0.950  1.00  0.00           H  
HETATM   17  H   LIG     1       2.135  -0.024   0.071  1.00  0.00           H  
HETATM   18  H   LIG     1       2.171  -3.659   2.979  1.00  0.00           H  
HETATM   19  H   LIG     1       3.421  -4.498   1.910  1.00  0.00           H  
