# Supplementary material for: AutoClickChem: Click Chemistry in Silico
Source: PLoS Comput Biol. 2012 Mar 15;8(3):e1002397. doi: 10.1371/journal.pcbi.1002397 (PMC3305364; doi:10.1371/journal.pcbi.1002397)
Supplement: Text S2 — Compressed file of the AutoClickChem source code. (TAR) [file pcbi.1002397.s003.tar › autoclickchem_1_0_0/examples/epoxide/ZINC59587504.pdb]

HETATM    1  C   LIG     1      -2.025  -1.433   0.576  1.00  0.00           C  
HETATM    2  C   LIG     1      -1.060  -2.037   1.226  1.00  0.00           C  
HETATM    3  C   LIG     1       0.249  -2.323   0.536  1.00  0.00           C  
HETATM    4  C   LIG     1       1.396  -1.722   1.351  1.00  0.00           C  
HETATM    5  C   LIG     1       2.725  -2.013   0.650  1.00  0.00           C  
HETATM    6  C   LIG     1       2.774  -1.272  -0.661  1.00  0.00           C  
HETATM    7  C   LIG     1       3.694  -0.362  -0.866  1.00  0.00           C  
HETATM    8  C   LIG     1       1.201  -0.209   1.468  1.00  0.00           C  
HETATM    9  H   LIG     1       1.534   0.378   0.612  1.00  0.00           H  
HETATM   10  C   LIG     1       1.327   0.420   2.857  1.00  0.00           C  
HETATM   11  O   LIG     1       0.067   0.261   2.199  1.00  0.00           O  
HETATM   12  N   LIG     1       1.409  -2.318   2.689  1.00  0.00           N  
HETATM   13  C   LIG     1       1.557  -3.553   2.822  1.00  0.00           C  
HETATM   14  O   LIG     1       1.700  -4.745   2.951  1.00  0.00           O  
HETATM   15  H   LIG     1      -1.881  -1.139  -0.453  1.00  0.00           H  
HETATM   16  H   LIG     1      -2.964  -1.232   1.069  1.00  0.00           H  
HETATM   17  H   LIG     1      -1.204  -2.330   2.255  1.00  0.00           H  
HETATM   18  H   LIG     1       0.388  -3.401   0.452  1.00  0.00           H  
HETATM   19  H   LIG     1       0.239  -1.879  -0.460  1.00  0.00           H  
HETATM   20  H   LIG     1       3.549  -1.684   1.284  1.00  0.00           H  
HETATM   21  H   LIG     1       2.813  -3.083   0.467  1.00  0.00           H  
HETATM   22  H   LIG     1       2.051  -1.492  -1.433  1.00  0.00           H  
HETATM   23  H   LIG     1       3.729   0.169  -1.806  1.00  0.00           H  
HETATM   24  H   LIG     1       4.417  -0.142  -0.094  1.00  0.00           H  
HETATM   25  H   LIG     1       1.550  -0.240   3.695  1.00  0.00           H  
HETATM   26  H   LIG     1       1.742   1.425   2.923  1.00  0.00           H  
