# Supplementary material for: AutoClickChem: Click Chemistry in Silico
Source: PLoS Comput Biol. 2012 Mar 15;8(3):e1002397. doi: 10.1371/journal.pcbi.1002397 (PMC3305364; doi:10.1371/journal.pcbi.1002397)
Supplement: Text S2 — Compressed file of the AutoClickChem source code. (TAR) [file pcbi.1002397.s003.tar › autoclickchem_1_0_0/examples/epoxide/ZINC59587508.pdb]

HETATM    1  C   LIG     1       1.642   1.684   2.595  1.00  0.00           C  
HETATM    2  C   LIG     1       1.243   0.793   1.721  1.00  0.00           C  
HETATM    3  C   LIG     1       2.039  -0.470   1.516  1.00  0.00           C  
HETATM    4  C   LIG     1       1.128  -1.684   1.712  1.00  0.00           C  
HETATM    5  C   LIG     1       1.936  -2.966   1.504  1.00  0.00           C  
HETATM    6  C   LIG     1       3.179  -2.921   2.355  1.00  0.00           C  
HETATM    7  C   LIG     1       3.267  -3.668   3.427  1.00  0.00           C  
HETATM    8  C   LIG     1       0.555  -1.667   3.131  1.00  0.00           C  
HETATM    9  H   LIG     1      -0.282  -0.988   3.294  1.00  0.00           H  
HETATM   10  C   LIG     1       0.578  -2.975   3.925  1.00  0.00           C  
HETATM   11  O   LIG     1       1.458  -1.885   4.217  1.00  0.00           O  
HETATM   12  N   LIG     1       0.032  -1.634   0.742  1.00  0.00           N  
HETATM   13  C   LIG     1       0.281  -1.639  -0.483  1.00  0.00           C  
HETATM   14  O   LIG     1       0.522  -1.643  -1.667  1.00  0.00           O  
HETATM   15  H   LIG     1       2.541   1.513   3.168  1.00  0.00           H  
HETATM   16  H   LIG     1       1.074   2.591   2.739  1.00  0.00           H  
HETATM   17  H   LIG     1       0.344   0.964   1.147  1.00  0.00           H  
HETATM   18  H   LIG     1       2.447  -0.482   0.505  1.00  0.00           H  
HETATM   19  H   LIG     1       2.854  -0.507   2.238  1.00  0.00           H  
HETATM   20  H   LIG     1       1.331  -3.827   1.790  1.00  0.00           H  
HETATM   21  H   LIG     1       2.217  -3.053   0.455  1.00  0.00           H  
HETATM   22  H   LIG     1       3.998  -2.272   2.080  1.00  0.00           H  
HETATM   23  H   LIG     1       4.157  -3.635   4.037  1.00  0.00           H  
HETATM   24  H   LIG     1       2.448  -4.317   3.702  1.00  0.00           H  
HETATM   25  H   LIG     1      -0.243  -3.164   4.616  1.00  0.00           H  
HETATM   26  H   LIG     1       1.002  -3.855   3.441  1.00  0.00           H  
