# Supplementary material for: AutoClickChem: Click Chemistry in Silico
Source: PLoS Comput Biol. 2012 Mar 15;8(3):e1002397. doi: 10.1371/journal.pcbi.1002397 (PMC3305364; doi:10.1371/journal.pcbi.1002397)
Supplement: Text S2 — Compressed file of the AutoClickChem source code. (TAR) [file pcbi.1002397.s003.tar › autoclickchem_1_0_0/examples/epoxide/ZINC59142776.pdb]

HETATM    1  C   LIG     1      -0.017   1.425   0.010  1.00  0.00           C  
HETATM    2  C   LIG     1       1.286   0.623  -0.007  1.00  0.00           C  
HETATM    3  H   LIG     1       1.874   0.590   0.910  1.00  0.00           H  
HETATM    4  O   LIG     1       0.002  -0.004   0.002  1.00  0.00           O  
HETATM    5  C   LIG     1       2.087   0.592  -1.310  1.00  0.00           C  
HETATM    6  N   LIG     1       3.291  -0.221  -1.123  1.00  0.00           N  
HETATM    7  C   LIG     1       3.476  -1.236  -1.829  1.00  0.00           C  
HETATM    8  O   LIG     1       3.655  -2.216  -2.512  1.00  0.00           O  
HETATM    9  H   LIG     1      -0.295   1.924   0.938  1.00  0.00           H  
HETATM   10  H   LIG     1      -0.312   1.934  -0.908  1.00  0.00           H  
HETATM   11  H   LIG     1       1.476   0.159  -2.102  1.00  0.00           H  
HETATM   12  H   LIG     1       2.373   1.607  -1.585  1.00  0.00           H  
