# Supplementary material for: AutoClickChem: Click Chemistry in Silico
Source: PLoS Comput Biol. 2012 Mar 15;8(3):e1002397. doi: 10.1371/journal.pcbi.1002397 (PMC3305364; doi:10.1371/journal.pcbi.1002397)
Supplement: Text S2 — Compressed file of the AutoClickChem source code. (TAR) [file pcbi.1002397.s003.tar › autoclickchem_1_0_0/examples/epoxide/ZINC40168240.pdb]

HETATM    1  C   LIG     1      -0.017   1.425   0.010  1.00  0.00           C  
HETATM    2  C   LIG     1       1.286   0.623  -0.007  1.00  0.00           C  
HETATM    3  H   LIG     1       1.874   0.590   0.910  1.00  0.00           H  
HETATM    4  O   LIG     1       0.002  -0.004   0.002  1.00  0.00           O  
HETATM    5  C   LIG     1       2.087   0.592  -1.310  1.00  0.00           C  
HETATM    6  O   LIG     1       3.317  -0.102  -1.096  1.00  0.00           O  
HETATM    7  C   LIG     1       4.145  -0.219  -2.153  1.00  0.00           C  
HETATM    8  S   LIG     1       3.703   0.449  -3.666  1.00  0.00           S  
HETATM    9  N   LIG     1       5.322  -0.863  -2.019  1.00  0.00           N  
HETATM   10  C   LIG     1       6.222  -0.990  -3.168  1.00  0.00           C  
HETATM   11  H   LIG     1       6.144  -0.096  -3.786  1.00  0.00           H  
HETATM   12  C   LIG     1       7.682  -1.135  -2.661  1.00  0.00           C  
HETATM   13  S   LIG     1       8.305  -2.312  -3.934  1.00  0.00           S  
HETATM   14  O   LIG     1       9.003  -3.393  -3.332  1.00  0.00           O  
HETATM   15  O   LIG     1       8.835  -1.619  -5.055  1.00  0.00           O  
HETATM   16  C   LIG     1       6.738  -2.979  -4.465  1.00  0.00           C  
HETATM   17  C   LIG     1       5.825  -2.184  -3.975  1.00  0.00           C  
HETATM   18  H   LIG     1      -0.295   1.924   0.938  1.00  0.00           H  
HETATM   19  H   LIG     1      -0.312   1.934  -0.908  1.00  0.00           H  
HETATM   20  H   LIG     1       1.509   0.079  -2.079  1.00  0.00           H  
HETATM   21  H   LIG     1       2.296   1.612  -1.632  1.00  0.00           H  
HETATM   22  H   LIG     1       5.573  -1.241  -1.162  1.00  0.00           H  
HETATM   23  H   LIG     1       8.215  -0.185  -2.699  1.00  0.00           H  
HETATM   24  H   LIG     1       7.717  -1.570  -1.662  1.00  0.00           H  
HETATM   25  H   LIG     1       6.578  -3.860  -5.069  1.00  0.00           H  
HETATM   26  H   LIG     1       4.780  -2.389  -4.155  1.00  0.00           H  
