# Supplementary material for: AutoClickChem: Click Chemistry in Silico
Source: PLoS Comput Biol. 2012 Mar 15;8(3):e1002397. doi: 10.1371/journal.pcbi.1002397 (PMC3305364; doi:10.1371/journal.pcbi.1002397)
Supplement: Text S2 — Compressed file of the AutoClickChem source code. (TAR) [file pcbi.1002397.s003.tar › autoclickchem_1_0_0/examples/thiol/ZINC00024915.pdb]

HETATM    1  C   LIG     1      -2.190   3.622   3.140  1.00  0.00           C  
HETATM    2  C   LIG     1      -0.739   3.266   2.810  1.00  0.00           C  
HETATM    3  O   LIG     1      -0.358   2.083   3.525  1.00  0.00           O  
HETATM    4  C   LIG     1      -0.007   1.085   2.545  1.00  0.00           C  
HETATM    5  C   LIG     1      -0.729   1.579   1.267  1.00  0.00           C  
HETATM    6  H   LIG     1      -1.774   1.271   1.265  1.00  0.00           H  
HETATM    7  O   LIG     1      -0.612   3.016   1.400  1.00  0.00           O  
HETATM    8  C   LIG     1      -0.013   1.086   0.008  1.00  0.00           C  
HETATM    9  S   LIG     1      -0.890   1.687  -1.462  1.00  0.00           S  
HETATM   10  C   LIG     1       0.176   4.426   3.211  1.00  0.00           C  
HETATM   11  H   LIG     1      -2.280   3.825   4.208  1.00  0.00           H  
HETATM   12  H   LIG     1      -2.484   4.507   2.576  1.00  0.00           H  
HETATM   13  H   LIG     1      -2.838   2.788   2.873  1.00  0.00           H  
HETATM   14  H   LIG     1      -0.380   0.105   2.843  1.00  0.00           H  
HETATM   15  H   LIG     1       1.072   1.055   2.392  1.00  0.00           H  
HETATM   16  H   LIG     1       0.002  -0.004   0.002  1.00  0.00           H  
HETATM   17  H   LIG     1       1.010   1.463   0.000  1.00  0.00           H  
HETATM   18  H   LIG     1      -0.176   1.195  -2.490  1.00  0.00           H  
HETATM   19  H   LIG     1       1.211   4.163   2.994  1.00  0.00           H  
HETATM   20  H   LIG     1      -0.099   5.317   2.647  1.00  0.00           H  
HETATM   21  H   LIG     1       0.067   4.622   4.277  1.00  0.00           H  
