# Supplementary material for: AutoClickChem: Click Chemistry in Silico
Source: PLoS Comput Biol. 2012 Mar 15;8(3):e1002397. doi: 10.1371/journal.pcbi.1002397 (PMC3305364; doi:10.1371/journal.pcbi.1002397)
Supplement: Text S2 — Compressed file of the AutoClickChem source code. (TAR) [file pcbi.1002397.s003.tar › autoclickchem_1_0_0/examples/thiol/ZINC00153137.pdb]

HETATM    1  C   LIG     1       2.220   1.048  -0.013  1.00  0.00           C  
HETATM    2  C   LIG     1       1.300   2.079   0.001  1.00  0.00           C  
HETATM    3  C   LIG     1      -0.022   1.781   0.012  1.00  0.00           C  
HETATM    4  S   LIG     1       0.002  -0.004   0.002  1.00  0.00           S  
HETATM    5  C   LIG     1       1.773  -0.232  -0.016  1.00  0.00           C  
HETATM    6  C   LIG     1      -1.206   2.714   0.023  1.00  0.00           C  
HETATM    7  S   LIG     1      -1.689   3.097  -1.683  1.00  0.00           S  
HETATM    8  H   LIG     1       3.279   1.258  -0.023  1.00  0.00           H  
HETATM    9  H   LIG     1       1.630   3.108   0.003  1.00  0.00           H  
HETATM   10  H   LIG     1       2.340  -1.151  -0.027  1.00  0.00           H  
HETATM   11  H   LIG     1      -2.039   2.237   0.539  1.00  0.00           H  
HETATM   12  H   LIG     1      -0.937   3.635   0.540  1.00  0.00           H  
HETATM   13  H   LIG     1      -2.740   3.925  -1.545  1.00  0.00           H  
