# Supplementary material for: AutoClickChem: Click Chemistry in Silico
Source: PLoS Comput Biol. 2012 Mar 15;8(3):e1002397. doi: 10.1371/journal.pcbi.1002397 (PMC3305364; doi:10.1371/journal.pcbi.1002397)
Supplement: Text S2 — Compressed file of the AutoClickChem source code. (TAR) [file pcbi.1002397.s003.tar › autoclickchem_1_0_0/examples/thiol/ZINC00114124.pdb]

HETATM    1  C   LIG     1      -0.019   1.526   0.010  1.00  0.00           C  
HETATM    2  C   LIG     1       0.002  -0.004   0.002  1.00  0.00           C  
HETATM    3  C   LIG     1       0.742  -0.511   1.242  1.00  0.00           C  
HETATM    4  CA  LIG     1      -1.433  -0.534   0.013  1.00  0.00           C  
HETATM    5  HA  LIG     1      -1.419  -1.623   0.007  1.00  0.00           H  
HETATM    6  C   LIG     1      -2.139  -0.048   1.253  1.00  0.00           C  
HETATM    7  O   LIG     1      -2.745   1.010   1.234  1.00  0.00           O  
HETATM    8  OXT LIG     1      -2.103  -0.712   2.275  1.00  0.00           O1-
HETATM    9  N   LIG     1      -2.144  -0.047  -1.177  1.00  0.00           N  
HETATM   10  S   LIG     1       0.851  -0.589  -1.490  1.00  0.00           S  
HETATM   11  H   LIG     1       1.004   1.903   0.003  1.00  0.00           H  
HETATM   12  H   LIG     1      -0.546   1.887  -0.873  1.00  0.00           H  
HETATM   13  H   LIG     1      -0.529   1.877   0.907  1.00  0.00           H  
HETATM   14  H   LIG     1       0.232  -0.159   2.138  1.00  0.00           H  
HETATM   15  H   LIG     1       0.757  -1.601   1.236  1.00  0.00           H  
HETATM   16  H   LIG     1       1.765  -0.134   1.234  1.00  0.00           H  
HETATM   17  H1  LIG     1      -2.171   0.962  -1.195  1.00  0.00           H  
HETATM   18  H   LIG     1       2.086  -0.066  -1.388  1.00  0.00           H  
HETATM   19  H2  LIG     1      -1.728  -0.412  -2.021  1.00  0.00           H  
