# Supplementary material for: AutoClickChem: Click Chemistry in Silico
Source: PLoS Comput Biol. 2012 Mar 15;8(3):e1002397. doi: 10.1371/journal.pcbi.1002397 (PMC3305364; doi:10.1371/journal.pcbi.1002397)
Supplement: Text S2 — Compressed file of the AutoClickChem source code. (TAR) [file pcbi.1002397.s003.tar › autoclickchem_1_0_0/examples/thiol/ZINC00395104.pdb]

HETATM    1  C   LIG     1       0.023  -0.522   1.442  1.00  0.00           C  
HETATM    2  C   LIG     1       0.002  -0.004   0.002  1.00  0.00           C  
HETATM    3  C   LIG     1      -1.247  -0.527  -0.710  1.00  0.00           C  
HETATM    4  O   LIG     1      -0.018   1.448   0.010  1.00  0.00           O  
HETATM    5  C   LIG     1       1.170   2.073   0.002  1.00  0.00           C  
HETATM    6  O   LIG     1       2.192   1.429  -0.011  1.00  0.00           O  
HETATM    7  C   LIG     1       1.228   3.579   0.010  1.00  0.00           C  
HETATM    8  S   LIG     1       2.961   4.117  -0.004  1.00  0.00           S  
HETATM    9  H   LIG     1       0.037  -1.612   1.436  1.00  0.00           H  
HETATM   10  H   LIG     1       0.913  -0.149   1.949  1.00  0.00           H  
HETATM   11  H   LIG     1      -0.867  -0.173   1.966  1.00  0.00           H  
HETATM   12  H   LIG     1       0.892  -0.352  -0.522  1.00  0.00           H  
HETATM   13  H   LIG     1      -1.262  -0.158  -1.736  1.00  0.00           H  
HETATM   14  H   LIG     1      -1.232  -1.617  -0.716  1.00  0.00           H  
HETATM   15  H   LIG     1      -2.137  -0.179  -0.186  1.00  0.00           H  
HETATM   16  H   LIG     1       0.721   3.967  -0.874  1.00  0.00           H  
HETATM   17  H   LIG     1       0.738   3.957   0.906  1.00  0.00           H  
HETATM   18  H   LIG     1       2.885   5.460   0.004  1.00  0.00           H  
