# Supplementary material for: AutoClickChem: Click Chemistry in Silico
Source: PLoS Comput Biol. 2012 Mar 15;8(3):e1002397. doi: 10.1371/journal.pcbi.1002397 (PMC3305364; doi:10.1371/journal.pcbi.1002397)
Supplement: Text S2 — Compressed file of the AutoClickChem source code. (TAR) [file pcbi.1002397.s003.tar › autoclickchem_1_0_0/examples/thiol/ZINC00388480.pdb]

HETATM    1  C   LIG     1       2.646   3.712  -2.262  1.00  0.00           C  
HETATM    2  C   LIG     1       3.645   3.193  -1.226  1.00  0.00           C  
HETATM    3  C   LIG     1       3.405   5.191   0.121  1.00  0.00           C  
HETATM    4  C   LIG     1       4.880   5.595   0.080  1.00  0.00           C  
HETATM    5  C   LIG     1       1.956   3.289   0.506  1.00  0.00           C  
HETATM    6  C   LIG     1       1.953   1.773   0.712  1.00  0.00           C  
HETATM    7  S   LIG     1       0.296   1.234   1.215  1.00  0.00           S  
HETATM    8  H   LIG     1       2.698   4.800  -2.304  1.00  0.00           H  
HETATM    9  H   LIG     1       2.889   3.299  -3.241  1.00  0.00           H  
HETATM   10  H   LIG     1       1.638   3.408  -1.980  1.00  0.00           H  
HETATM   11  H   LIG     1       4.650   3.517  -1.496  1.00  0.00           H  
HETATM   12  H   LIG     1       3.609   2.104  -1.200  1.00  0.00           H  
HETATM   13  H   LIG     1       2.889   5.606  -0.745  1.00  0.00           H  
HETATM   14  H   LIG     1       2.948   5.574   1.034  1.00  0.00           H  
HETATM   15  H   LIG     1       5.394   5.182   0.948  1.00  0.00           H  
HETATM   16  H   LIG     1       5.337   5.210  -0.831  1.00  0.00           H  
HETATM   17  H   LIG     1       4.959   6.682   0.094  1.00  0.00           H  
HETATM   18  H   LIG     1       1.237   3.552  -0.270  1.00  0.00           H  
HETATM   19  H   LIG     1       1.681   3.783   1.439  1.00  0.00           H  
HETATM   20  H   LIG     1       2.672   1.510   1.487  1.00  0.00           H  
HETATM   21  H   LIG     1       2.228   1.280  -0.221  1.00  0.00           H  
HETATM   22  H   LIG     1       0.417  -0.097   1.363  1.00  0.00           H  
HETATM   23  N   LIG     1       3.317   3.715   0.117  1.00  0.00           N1+
HETATM   24  H   LIG     1       3.990   3.339   0.795  1.00  0.00           H  
