# Supplementary material for: AutoClickChem: Click Chemistry in Silico
Source: PLoS Comput Biol. 2012 Mar 15;8(3):e1002397. doi: 10.1371/journal.pcbi.1002397 (PMC3305364; doi:10.1371/journal.pcbi.1002397)
Supplement: Text S2 — Compressed file of the AutoClickChem source code. (TAR) [file pcbi.1002397.s003.tar › autoclickchem_1_0_0/examples/thiol/ZINC00403014.pdb]

HETATM    1  C   LIG     1       4.931   5.572  -0.479  1.00  0.00           C  
HETATM    2  C   LIG     1       3.453   5.197  -0.345  1.00  0.00           C  
HETATM    3  C   LIG     1       2.709   5.590  -1.622  1.00  0.00           C  
HETATM    4  C   LIG     1       3.328   3.689  -0.125  1.00  0.00           C  
HETATM    5  C   LIG     1       1.866   3.334   0.155  1.00  0.00           C  
HETATM    6  H   LIG     1       1.243   3.681  -0.669  1.00  0.00           H  
HETATM    7  C   LIG     1       1.727   1.817   0.295  1.00  0.00           C  
HETATM    8  S   LIG     1      -0.025   1.385   0.480  1.00  0.00           S  
HETATM    9  H   LIG     1       5.385   4.980  -1.274  1.00  0.00           H  
HETATM   10  H   LIG     1       5.016   6.631  -0.721  1.00  0.00           H  
HETATM   11  H   LIG     1       5.443   5.372   0.462  1.00  0.00           H  
HETATM   12  H   LIG     1       3.020   5.726   0.505  1.00  0.00           H  
HETATM   13  H   LIG     1       1.657   5.324  -1.526  1.00  0.00           H  
HETATM   14  H   LIG     1       2.799   6.665  -1.779  1.00  0.00           H  
HETATM   15  H   LIG     1       3.142   5.062  -2.472  1.00  0.00           H  
HETATM   16  H   LIG     1       3.942   3.393   0.725  1.00  0.00           H  
HETATM   17  H   LIG     1       3.664   3.162  -1.018  1.00  0.00           H  
HETATM   18  H   LIG     1       2.278   1.481   1.173  1.00  0.00           H  
HETATM   19  H   LIG     1       2.129   1.331  -0.594  1.00  0.00           H  
HETATM   20  H   LIG     1      -0.020   0.044   0.592  1.00  0.00           H  
HETATM   21  H   LIG     1       2.056   3.752   2.162  1.00  0.00           H  
HETATM   22  H   LIG     1       1.363   4.981   1.283  1.00  0.00           H  
HETATM   23  N   LIG     1       1.412   3.971   1.404  1.00  0.00           N1+
HETATM   24  H   LIG     1       0.479   3.617   1.644  1.00  0.00           H  
