# Supplementary material for: AutoClickChem: Click Chemistry in Silico
Source: PLoS Comput Biol. 2012 Mar 15;8(3):e1002397. doi: 10.1371/journal.pcbi.1002397 (PMC3305364; doi:10.1371/journal.pcbi.1002397)
Supplement: Text S2 — Compressed file of the AutoClickChem source code. (TAR) [file pcbi.1002397.s003.tar › autoclickchem_1_0_0/examples/thiol/ZINC00024916.pdb]

HETATM    1  C   LIG     1      -2.379   3.356   0.905  1.00  0.00           C  
HETATM    2  C   LIG     1      -2.080   1.869   0.699  1.00  0.00           C  
HETATM    3  O   LIG     1      -2.180   1.546  -0.698  1.00  0.00           O  
HETATM    4  C   LIG     1      -0.823   1.629  -1.196  1.00  0.00           C  
HETATM    5  C   LIG     1      -0.013   1.086   0.008  1.00  0.00           C  
HETATM    6  H   LIG     1       0.002  -0.004   0.002  1.00  0.00           H  
HETATM    7  O   LIG     1      -0.745   1.579   1.148  1.00  0.00           O  
HETATM    8  C   LIG     1       1.412   1.644  -0.003  1.00  0.00           C  
HETATM    9  S   LIG     1       2.352   0.928   1.373  1.00  0.00           S  
HETATM   10  C   LIG     1      -3.080   1.028   1.494  1.00  0.00           C  
HETATM   11  H   LIG     1      -3.396   3.570   0.578  1.00  0.00           H  
HETATM   12  H   LIG     1      -2.277   3.603   1.962  1.00  0.00           H  
HETATM   13  H   LIG     1      -1.676   3.952   0.323  1.00  0.00           H  
HETATM   14  H   LIG     1      -0.550   2.661  -1.416  1.00  0.00           H  
HETATM   15  H   LIG     1      -0.689   0.996  -2.073  1.00  0.00           H  
HETATM   16  H   LIG     1       1.895   1.388  -0.945  1.00  0.00           H  
HETATM   17  H   LIG     1       1.378   2.728   0.106  1.00  0.00           H  
HETATM   18  H   LIG     1       3.570   1.487   1.261  1.00  0.00           H  
HETATM   19  H   LIG     1      -2.877  -0.030   1.330  1.00  0.00           H  
HETATM   20  H   LIG     1      -2.984   1.257   2.555  1.00  0.00           H  
HETATM   21  H   LIG     1      -4.093   1.259   1.163  1.00  0.00           H  
