# Supplementary material for: AutoClickChem: Click Chemistry in Silico
Source: PLoS Comput Biol. 2012 Mar 15;8(3):e1002397. doi: 10.1371/journal.pcbi.1002397 (PMC3305364; doi:10.1371/journal.pcbi.1002397)
Supplement: Text S2 — Compressed file of the AutoClickChem source code. (TAR) [file pcbi.1002397.s003.tar › autoclickchem_1_0_0/examples/thiol/ZINC00388704.pdb]

HETATM    1  C   LIG     1       2.041   5.419   0.644  1.00  0.00           C  
HETATM    2  C   LIG     1       1.936   4.084   1.097  1.00  0.00           C  
HETATM    3  C   LIG     1       1.861   3.305   0.002  1.00  0.00           C  
HETATM    4  O   LIG     1       1.921   4.094  -1.084  1.00  0.00           O  
HETATM    5  C   LIG     1       2.024   5.377  -0.701  1.00  0.00           C  
HETATM    6  C   LIG     1       1.738   1.804  -0.005  1.00  0.00           C  
HETATM    7  S   LIG     1      -0.016   1.341   0.009  1.00  0.00           S  
HETATM    8  H   LIG     1       2.119   6.303   1.259  1.00  0.00           H  
HETATM    9  H   LIG     1       1.918   3.752   2.124  1.00  0.00           H  
HETATM   10  H   LIG     1       2.088   6.230  -1.360  1.00  0.00           H  
HETATM   11  H   LIG     1       2.229   1.395   0.878  1.00  0.00           H  
HETATM   12  H   LIG     1       2.212   1.404  -0.902  1.00  0.00           H  
HETATM   13  H   LIG     1       0.002  -0.004   0.002  1.00  0.00           H  
