# Supplementary material for: AutoClickChem: Click Chemistry in Silico
Source: PLoS Comput Biol. 2012 Mar 15;8(3):e1002397. doi: 10.1371/journal.pcbi.1002397 (PMC3305364; doi:10.1371/journal.pcbi.1002397)
Supplement: Text S2 — Compressed file of the AutoClickChem source code. (TAR) [file pcbi.1002397.s003.tar › autoclickchem_1_0_0/examples/thiol/ZINC00393134.pdb]

HETATM    1  C   LIG     1       0.473   4.127  -0.995  1.00  0.00           C  
HETATM    2  C   LIG     1       1.290   3.531   0.155  1.00  0.00           C  
HETATM    3  C   LIG     1       1.346   2.010   0.000  1.00  0.00           C  
HETATM    4  C   LIG     1      -0.806   1.987  -1.113  1.00  0.00           C  
HETATM    5  C   LIG     1      -0.927   3.507  -0.991  1.00  0.00           C  
HETATM    6  C   LIG     1       0.002  -0.004   0.002  1.00  0.00           C  
HETATM    7  S   LIG     1      -1.533  -0.634   0.736  1.00  0.00           S  
HETATM    8  H   LIG     1       0.394   5.206  -0.864  1.00  0.00           H  
HETATM    9  H   LIG     1       0.967   3.910  -1.942  1.00  0.00           H  
HETATM   10  H   LIG     1       0.818   3.783   1.105  1.00  0.00           H  
HETATM   11  H   LIG     1       2.301   3.937   0.132  1.00  0.00           H  
HETATM   12  H   LIG     1       1.914   1.581   0.825  1.00  0.00           H  
HETATM   13  H   LIG     1       1.830   1.759  -0.944  1.00  0.00           H  
HETATM   14  H   LIG     1      -0.312   1.736  -2.052  1.00  0.00           H  
HETATM   15  H   LIG     1      -1.801   1.541  -1.097  1.00  0.00           H  
HETATM   16  H   LIG     1      -1.433   3.759  -0.059  1.00  0.00           H  
HETATM   17  H   LIG     1      -1.499   3.897  -1.833  1.00  0.00           H  
HETATM   18  H   LIG     1       0.087  -0.361  -1.024  1.00  0.00           H  
HETATM   19  H   LIG     1       0.854  -0.359   0.582  1.00  0.00           H  
HETATM   20  H   LIG     1      -1.399  -1.970   0.673  1.00  0.00           H  
HETATM   21  N   LIG     1      -0.031   1.473   0.036  1.00  0.00           N1+
HETATM   22  H   LIG     1      -0.485   1.776   0.906  1.00  0.00           H  
