# Supplementary material for: AutoClickChem: Click Chemistry in Silico
Source: PLoS Comput Biol. 2012 Mar 15;8(3):e1002397. doi: 10.1371/journal.pcbi.1002397 (PMC3305364; doi:10.1371/journal.pcbi.1002397)
Supplement: Text S2 — Compressed file of the AutoClickChem source code. (TAR) [file pcbi.1002397.s003.tar › autoclickchem_1_0_0/examples/chloroformate/ZINC02041079.pdb]

HETATM    1  C   LIG     1      -2.500   5.933   0.046  1.00  0.00           C  
HETATM    2  C   LIG     1      -2.559   4.404   0.038  1.00  0.00           C  
HETATM    3  C   LIG     1      -1.137   3.838   0.028  1.00  0.00           C  
HETATM    4  O   LIG     1      -1.194   2.387   0.021  1.00  0.00           O  
HETATM    5  C   LIG     1      -0.021   1.732   0.012  1.00  0.00           C  
HETATM    6  O   LIG     1       1.020   2.352   0.005  1.00  0.00           O  
HETATM    7 CL   LIG     1       0.002  -0.004   0.002  1.00  0.00          Cl  
HETATM    8  H   LIG     1      -1.968   6.271   0.935  1.00  0.00           H  
HETATM    9  H   LIG     1      -1.976   6.281  -0.844  1.00  0.00           H  
HETATM   10  H   LIG     1      -3.512   6.335   0.053  1.00  0.00           H  
HETATM   11  H   LIG     1      -3.091   4.066  -0.851  1.00  0.00           H  
HETATM   12  H   LIG     1      -3.082   4.056   0.929  1.00  0.00           H  
HETATM   13  H   LIG     1      -0.606   4.177   0.918  1.00  0.00           H  
HETATM   14  H   LIG     1      -0.614   4.186  -0.862  1.00  0.00           H  
