# Supplementary material for: AutoClickChem: Click Chemistry in Silico
Source: PLoS Comput Biol. 2012 Mar 15;8(3):e1002397. doi: 10.1371/journal.pcbi.1002397 (PMC3305364; doi:10.1371/journal.pcbi.1002397)
Supplement: Text S2 — Compressed file of the AutoClickChem source code. (TAR) [file pcbi.1002397.s003.tar › autoclickchem_1_0_0/examples/chloroformate/ZINC02033143.pdb]

HETATM    1  C   LIG     1      -4.609   1.712  -0.769  1.00  0.00           C  
HETATM    2  C   LIG     1      -3.601   1.958   0.030  1.00  0.00           C  
HETATM    3  C   LIG     1      -2.393   1.057   0.019  1.00  0.00           C  
HETATM    4  O   LIG     1      -1.187   1.864   0.018  1.00  0.00           O  
HETATM    5  C   LIG     1      -0.014   1.208   0.009  1.00  0.00           C  
HETATM    6  O   LIG     1       0.002  -0.004   0.002  1.00  0.00           O  
HETATM    7 CL   LIG     1       1.477   2.097  -0.001  1.00  0.00          Cl  
HETATM    8  H   LIG     1      -5.475   2.358  -0.761  1.00  0.00           H  
HETATM    9  H   LIG     1      -4.576   0.863  -1.435  1.00  0.00           H  
HETATM   10  H   LIG     1      -3.635   2.808   0.696  1.00  0.00           H  
HETATM   11  H   LIG     1      -2.414   0.432  -0.874  1.00  0.00           H  
HETATM   12  H   LIG     1      -2.405   0.423   0.906  1.00  0.00           H  
