# Supplementary material for: AutoClickChem: Click Chemistry in Silico
Source: PLoS Comput Biol. 2012 Mar 15;8(3):e1002397. doi: 10.1371/journal.pcbi.1002397 (PMC3305364; doi:10.1371/journal.pcbi.1002397)
Supplement: Text S2 — Compressed file of the AutoClickChem source code. (TAR) [file pcbi.1002397.s003.tar › autoclickchem_1_0_0/examples/chloroformate/ZINC02242591.pdb]

HETATM    1  C   LIG     1       1.236   3.288   0.008  1.00  0.00           C  
HETATM    2  C   LIG     1       1.185   1.972   0.001  1.00  0.00           C  
HETATM    3  O   LIG     1      -0.016   1.339   0.009  1.00  0.00           O  
HETATM    4  C   LIG     1       0.002  -0.004   0.002  1.00  0.00           C  
HETATM    5  O   LIG     1       1.060  -0.596  -0.011  1.00  0.00           O  
HETATM    6 CL   LIG     1      -1.489  -0.892   0.011  1.00  0.00          Cl  
HETATM    7  H   LIG     1       0.322   3.864   0.020  1.00  0.00           H  
HETATM    8  H   LIG     1       2.191   3.791   0.002  1.00  0.00           H  
HETATM    9  H   LIG     1       2.098   1.396  -0.011  1.00  0.00           H  
