# Supplementary material for: AutoClickChem: Click Chemistry in Silico
Source: PLoS Comput Biol. 2012 Mar 15;8(3):e1002397. doi: 10.1371/journal.pcbi.1002397 (PMC3305364; doi:10.1371/journal.pcbi.1002397)
Supplement: Text S2 — Compressed file of the AutoClickChem source code. (TAR) [file pcbi.1002397.s003.tar › autoclickchem_1_0_0/examples/chloroformate/ZINC02041092.pdb]

HETATM    1  C   LIG     1      -0.758   1.955  -1.230  1.00  0.00           C  
HETATM    2  C   LIG     1      -0.018   1.448   0.010  1.00  0.00           C  
HETATM    3  C   LIG     1      -0.734   1.941   1.269  1.00  0.00           C  
HETATM    4  O   LIG     1       0.002  -0.004   0.002  1.00  0.00           O  
HETATM    5  C   LIG     1       1.052  -0.603   0.587  1.00  0.00           C  
HETATM    6  O   LIG     1       1.929   0.067   1.091  1.00  0.00           O  
HETATM    7 CL   LIG     1       1.155  -2.336   0.622  1.00  0.00          Cl  
HETATM    8  H   LIG     1      -1.780   1.577  -1.222  1.00  0.00           H  
HETATM    9  H   LIG     1      -0.772   3.045  -1.224  1.00  0.00           H  
HETATM   10  H   LIG     1      -0.247   1.603  -2.126  1.00  0.00           H  
HETATM   11  H   LIG     1       1.005   1.825   0.002  1.00  0.00           H  
HETATM   12  H   LIG     1      -0.207   1.580   2.152  1.00  0.00           H  
HETATM   13  H   LIG     1      -0.749   3.031   1.275  1.00  0.00           H  
HETATM   14  H   LIG     1      -1.756   1.564   1.276  1.00  0.00           H  
