# Supplementary material for: AutoClickChem: Click Chemistry in Silico
Source: PLoS Comput Biol. 2012 Mar 15;8(3):e1002397. doi: 10.1371/journal.pcbi.1002397 (PMC3305364; doi:10.1371/journal.pcbi.1002397)
Supplement: Text S2 — Compressed file of the AutoClickChem source code. (TAR) [file pcbi.1002397.s003.tar › autoclickchem_1_0_0/examples/chloroformate/ZINC00388452.pdb]

HETATM    1  C   LIG     1      -4.888   1.127  -0.094  1.00  0.00           C  
HETATM    2  C   LIG     1      -3.619   1.972   0.030  1.00  0.00           C  
HETATM    3  C   LIG     1      -3.657   2.759   1.342  1.00  0.00           C  
HETATM    4  C   LIG     1      -2.393   1.057   0.019  1.00  0.00           C  
HETATM    5  O   LIG     1      -1.187   1.864   0.018  1.00  0.00           O  
HETATM    6  C   LIG     1      -0.014   1.208   0.009  1.00  0.00           C  
HETATM    7  O   LIG     1       0.002  -0.004   0.002  1.00  0.00           O  
HETATM    8 CL   LIG     1       1.477   2.097  -0.001  1.00  0.00          Cl  
HETATM    9  H   LIG     1      -4.946   0.432   0.744  1.00  0.00           H  
HETATM   10  H   LIG     1      -5.762   1.779  -0.087  1.00  0.00           H  
HETATM   11  H   LIG     1      -4.862   0.566  -1.029  1.00  0.00           H  
HETATM   12  H   LIG     1      -3.562   2.666  -0.808  1.00  0.00           H  
HETATM   13  H   LIG     1      -3.715   2.064   2.180  1.00  0.00           H  
HETATM   14  H   LIG     1      -2.753   3.361   1.430  1.00  0.00           H  
HETATM   15  H   LIG     1      -4.530   3.411   1.349  1.00  0.00           H  
HETATM   16  H   LIG     1      -2.414   0.432  -0.874  1.00  0.00           H  
HETATM   17  H   LIG     1      -2.405   0.423   0.906  1.00  0.00           H  
