# Supplementary material for: AutoClickChem: Click Chemistry in Silico
Source: PLoS Comput Biol. 2012 Mar 15;8(3):e1002397. doi: 10.1371/journal.pcbi.1002397 (PMC3305364; doi:10.1371/journal.pcbi.1002397)
Supplement: Text S2 — Compressed file of the AutoClickChem source code. (TAR) [file pcbi.1002397.s003.tar › autoclickchem_1_0_0/examples/azide/ZINC42416254.pdb]

HETATM    1  C   LIG     1      -0.018   1.503   0.010  1.00  0.00           C  
HETATM    2  C   LIG     1       0.002  -0.004   0.002  1.00  0.00           C  
HETATM    3  C   LIG     1       0.006  -0.688  -1.200  1.00  0.00           C  
HETATM    4  C   LIG     1       0.024  -2.069  -1.210  1.00  0.00           C  
HETATM    5  C   LIG     1       0.039  -2.770  -0.013  1.00  0.00           C  
HETATM    6  C   LIG     1       0.036  -2.082   1.191  1.00  0.00           C  
HETATM    7  C   LIG     1       0.023  -0.701   1.196  1.00  0.00           C  
HETATM    8  C   LIG     1       0.025   0.048   2.504  1.00  0.00           C  
HETATM    9  O   LIG     1       0.057  -4.129  -0.021  1.00  0.00           O  
HETATM   10  C   LIG     1       0.058  -4.771  -1.298  1.00  0.00           C  
HETATM   11  C   LIG     1       0.079  -6.289  -1.105  1.00  0.00           C  
HETATM   12  N   LIG     1      -1.164  -6.716  -0.459  1.00  0.00           N  
HETATM   13  N   LIG     1      -1.847  -7.442  -0.978  1.00  0.00           N1+
HETATM   14  N   LIG     1      -2.515  -8.153  -1.486  1.00  0.00           N1-
HETATM   15  H   LIG     1       1.004   1.880   0.003  1.00  0.00           H  
HETATM   16  H   LIG     1      -0.545   1.864  -0.873  1.00  0.00           H  
HETATM   17  H   LIG     1      -0.529   1.854   0.907  1.00  0.00           H  
HETATM   18  H   LIG     1      -0.006  -0.141  -2.131  1.00  0.00           H  
HETATM   19  H   LIG     1       0.026  -2.602  -2.149  1.00  0.00           H  
HETATM   20  H   LIG     1       0.048  -2.626   2.124  1.00  0.00           H  
HETATM   21  H   LIG     1      -1.002   0.214   2.829  1.00  0.00           H  
HETATM   22  H   LIG     1       0.554  -0.537   3.256  1.00  0.00           H  
HETATM   23  H   LIG     1       0.525   1.008   2.373  1.00  0.00           H  
HETATM   24  H   LIG     1      -0.838  -4.487  -1.848  1.00  0.00           H  
HETATM   25  H   LIG     1       0.942  -4.463  -1.857  1.00  0.00           H  
HETATM   26  H   LIG     1       0.170  -6.777  -2.076  1.00  0.00           H  
HETATM   27  H   LIG     1       0.928  -6.564  -0.479  1.00  0.00           H  
