# Supplementary material for: AutoClickChem: Click Chemistry in Silico
Source: PLoS Comput Biol. 2012 Mar 15;8(3):e1002397. doi: 10.1371/journal.pcbi.1002397 (PMC3305364; doi:10.1371/journal.pcbi.1002397)
Supplement: Text S2 — Compressed file of the AutoClickChem source code. (TAR) [file pcbi.1002397.s003.tar › autoclickchem_1_0_0/examples/azide/ZINC42415839.pdb]

HETATM    1  C   LIG     1      -0.018   1.465   0.010  1.00  0.00           C  
HETATM    2  N   LIG     1       0.002  -0.004   0.002  1.00  0.00           N1+
HETATM    3  C   LIG     1       0.713  -0.491   1.192  1.00  0.00           C  
HETATM    4  C   LIG     1      -1.376  -0.512   0.012  1.00  0.00           C  
HETATM    5  C   LIG     1      -2.078  -0.110  -1.286  1.00  0.00           C  
HETATM    6  C   LIG     1      -3.513  -0.640  -1.275  1.00  0.00           C  
HETATM    7  N   LIG     1      -4.186  -0.254  -2.519  1.00  0.00           N  
HETATM    8  N   LIG     1      -4.588  -1.045  -3.208  1.00  0.00           N1+
HETATM    9  N   LIG     1      -4.981  -1.819  -3.884  1.00  0.00           N1-
HETATM   10  H   LIG     1       1.005   1.842   0.002  1.00  0.00           H  
HETATM   11  H   LIG     1      -0.545   1.826  -0.873  1.00  0.00           H  
HETATM   12  H   LIG     1      -0.528   1.816   0.907  1.00  0.00           H  
HETATM   13  H   LIG     1       0.202  -0.139   2.089  1.00  0.00           H  
HETATM   14  H   LIG     1       0.727  -1.581   1.186  1.00  0.00           H  
HETATM   15  H   LIG     1       1.735  -0.113   1.184  1.00  0.00           H  
HETATM   16  H   LIG     1      -1.362  -1.599   0.096  1.00  0.00           H  
HETATM   17  H   LIG     1      -1.913  -0.090   0.862  1.00  0.00           H  
HETATM   18  H   LIG     1      -2.092   0.977  -1.370  1.00  0.00           H  
HETATM   19  H   LIG     1      -1.541  -0.533  -2.135  1.00  0.00           H  
HETATM   20  H   LIG     1      -3.499  -1.726  -1.192  1.00  0.00           H  
HETATM   21  H   LIG     1      -4.050  -0.217  -0.426  1.00  0.00           H  
HETATM   22  H   LIG     1       0.474  -0.330  -0.828  1.00  0.00           H  
