# Supplementary material for: AutoClickChem: Click Chemistry in Silico
Source: PLoS Comput Biol. 2012 Mar 15;8(3):e1002397. doi: 10.1371/journal.pcbi.1002397 (PMC3305364; doi:10.1371/journal.pcbi.1002397)
Supplement: Text S2 — Compressed file of the AutoClickChem source code. (TAR) [file pcbi.1002397.s003.tar › autoclickchem_1_0_0/examples/azide/ZINC60270763.pdb]

HETATM    1  C   LIG     1      -0.019   1.526   0.010  1.00  0.00           C  
HETATM    2  C   LIG     1       0.002  -0.004   0.002  1.00  0.00           C  
HETATM    3  N   LIG     1      -1.372  -0.511   0.012  1.00  0.00           N  
HETATM    4  N   LIG     1      -1.739  -1.158  -0.831  1.00  0.00           N1+
HETATM    5  N   LIG     1      -2.098  -1.791  -1.656  1.00  0.00           N1-
HETATM    6  N   LIG     1       1.356   2.033   0.000  1.00  0.00           N  
HETATM    7  C   LIG     1       1.746   2.762  -0.937  1.00  0.00           C  
HETATM    8  O   LIG     1       2.123   3.467  -1.843  1.00  0.00           O  
HETATM    9  H   LIG     1      -0.546   1.887  -0.873  1.00  0.00           H  
HETATM   10  H   LIG     1      -0.529   1.877   0.907  1.00  0.00           H  
HETATM   11  H   LIG     1       0.512  -0.356  -0.895  1.00  0.00           H  
HETATM   12  H   LIG     1       0.529  -0.365   0.885  1.00  0.00           H  
