# Supplementary material for: AutoClickChem: Click Chemistry in Silico
Source: PLoS Comput Biol. 2012 Mar 15;8(3):e1002397. doi: 10.1371/journal.pcbi.1002397 (PMC3305364; doi:10.1371/journal.pcbi.1002397)
Supplement: Text S2 — Compressed file of the AutoClickChem source code. (TAR) [file pcbi.1002397.s003.tar › autoclickchem_1_0_0/examples/azide/ZINC42415733.pdb]

HETATM    1  C   LIG     1      -0.018   1.465   0.010  1.00  0.00           C  
HETATM    2  C   LIG     1       1.419   1.993  -0.001  1.00  0.00           C  
HETATM    3  O   LIG     1       2.122   1.471   1.131  1.00  0.00           O  
HETATM    4  C   LIG     1       2.148   0.041   1.180  1.00  0.00           C  
HETATM    5  C   LIG     1       0.713  -0.490   1.193  1.00  0.00           C  
HETATM    6  N   LIG     1       0.002  -0.004   0.002  1.00  0.00           N1+
HETATM    7  C   LIG     1      -1.376  -0.513   0.012  1.00  0.00           C  
HETATM    8  C   LIG     1      -1.358  -2.037  -0.122  1.00  0.00           C  
HETATM    9  C   LIG     1      -2.793  -2.567  -0.111  1.00  0.00           C  
HETATM   10  N   LIG     1      -2.776  -4.026  -0.240  1.00  0.00           N  
HETATM   11  N   LIG     1      -3.223  -4.666   0.569  1.00  0.00           N1+
HETATM   12  N   LIG     1      -3.660  -5.293   1.360  1.00  0.00           N1-
HETATM   13  H   LIG     1      -0.527   1.817   0.907  1.00  0.00           H  
HETATM   14  H   LIG     1      -0.544   1.827  -0.873  1.00  0.00           H  
HETATM   15  H   LIG     1       1.917   1.675  -0.917  1.00  0.00           H  
HETATM   16  H   LIG     1       1.407   3.082   0.049  1.00  0.00           H  
HETATM   17  H   LIG     1       2.671  -0.344   0.304  1.00  0.00           H  
HETATM   18  H   LIG     1       2.664  -0.282   2.084  1.00  0.00           H  
HETATM   19  H   LIG     1       0.728  -1.580   1.188  1.00  0.00           H  
HETATM   20  H   LIG     1       0.203  -0.137   2.090  1.00  0.00           H  
HETATM   21  H   LIG     1      -1.859  -0.236   0.950  1.00  0.00           H  
HETATM   22  H   LIG     1      -1.929  -0.081  -0.822  1.00  0.00           H  
HETATM   23  H   LIG     1      -0.876  -2.313  -1.059  1.00  0.00           H  
HETATM   24  H   LIG     1      -0.805  -2.468   0.713  1.00  0.00           H  
HETATM   25  H   LIG     1      -3.276  -2.290   0.826  1.00  0.00           H  
HETATM   26  H   LIG     1      -3.346  -2.135  -0.946  1.00  0.00           H  
HETATM   27  H   LIG     1       0.475  -0.330  -0.828  1.00  0.00           H  
