# Supplementary material for: AutoClickChem: Click Chemistry in Silico
Source: PLoS Comput Biol. 2012 Mar 15;8(3):e1002397. doi: 10.1371/journal.pcbi.1002397 (PMC3305364; doi:10.1371/journal.pcbi.1002397)
Supplement: Text S2 — Compressed file of the AutoClickChem source code. (TAR) [file pcbi.1002397.s003.tar › autoclickchem_1_0_0/examples/azide/ZINC42416081.pdb]

HETATM    1  C   LIG     1      -0.018   1.503   0.010  1.00  0.00           C  
HETATM    2  C   LIG     1       0.002  -0.004   0.002  1.00  0.00           C  
HETATM    3  N   LIG     1       0.008  -0.759  -1.063  1.00  0.00           N  
HETATM    4  C   LIG     1       0.028  -2.047  -0.691  1.00  0.00           C  
HETATM    5  C   LIG     1       0.034  -2.093   0.655  1.00  0.00           C  
HETATM    6  N   LIG     1       0.023  -0.797   1.095  1.00  0.00           N  
HETATM    7  C   LIG     1       0.030  -0.353   2.491  1.00  0.00           C  
HETATM    8  C   LIG     1      -1.406  -0.098   2.953  1.00  0.00           C  
HETATM    9  N   LIG     1      -1.399   0.346   4.349  1.00  0.00           N  
HETATM   10  N   LIG     1      -1.821   1.351   4.621  1.00  0.00           N1+
HETATM   11  N   LIG     1      -2.235   2.335   4.887  1.00  0.00           N1-
HETATM   12  H   LIG     1       1.004   1.880   0.003  1.00  0.00           H  
HETATM   13  H   LIG     1      -0.545   1.864  -0.873  1.00  0.00           H  
HETATM   14  H   LIG     1      -0.529   1.854   0.907  1.00  0.00           H  
HETATM   15  H   LIG     1       0.036  -2.899  -1.355  1.00  0.00           H  
HETATM   16  H   LIG     1       0.049  -2.981   1.269  1.00  0.00           H  
HETATM   17  H   LIG     1       0.481  -1.124   3.115  1.00  0.00           H  
HETATM   18  H   LIG     1       0.608   0.567   2.577  1.00  0.00           H  
HETATM   19  H   LIG     1      -1.857   0.673   2.328  1.00  0.00           H  
HETATM   20  H   LIG     1      -1.984  -1.018   2.867  1.00  0.00           H  
