# Supplementary material for: AutoClickChem: Click Chemistry in Silico
Source: PLoS Comput Biol. 2012 Mar 15;8(3):e1002397. doi: 10.1371/journal.pcbi.1002397 (PMC3305364; doi:10.1371/journal.pcbi.1002397)
Supplement: Text S2 — Compressed file of the AutoClickChem source code. (TAR) [file pcbi.1002397.s003.tar › autoclickchem_1_0_0/examples/azide/ZINC42416458.pdb]

HETATM    1  C   LIG     1      -0.022   1.810   0.012  1.00  0.00           C  
HETATM    2  S   LIG     1       0.002  -0.004   0.002  1.00  0.00           S  
HETATM    3  C   LIG     1      -1.752  -0.467   0.016  1.00  0.00           C  
HETATM    4  C   LIG     1      -1.877  -1.992   0.009  1.00  0.00           C  
HETATM    5  N   LIG     1      -3.293  -2.365   0.021  1.00  0.00           N  
HETATM    6  N   LIG     1      -3.721  -2.975  -0.821  1.00  0.00           N1+
HETATM    7  N   LIG     1      -4.139  -3.571  -1.646  1.00  0.00           N1-
HETATM    8  H   LIG     1       1.000   2.187   0.004  1.00  0.00           H  
HETATM    9  H   LIG     1      -0.550   2.171  -0.871  1.00  0.00           H  
HETATM   10  H   LIG     1      -0.533   2.161   0.909  1.00  0.00           H  
HETATM   11  H   LIG     1      -2.226  -0.068   0.913  1.00  0.00           H  
HETATM   12  H   LIG     1      -2.243  -0.058  -0.867  1.00  0.00           H  
HETATM   13  H   LIG     1      -1.403  -2.391  -0.887  1.00  0.00           H  
HETATM   14  H   LIG     1      -1.386  -2.401   0.892  1.00  0.00           H  
