# Supplementary material for: AutoClickChem: Click Chemistry in Silico
Source: PLoS Comput Biol. 2012 Mar 15;8(3):e1002397. doi: 10.1371/journal.pcbi.1002397 (PMC3305364; doi:10.1371/journal.pcbi.1002397)
Supplement: Text S2 — Compressed file of the AutoClickChem source code. (TAR) [file pcbi.1002397.s003.tar › autoclickchem_1_0_0/examples/azide/ZINC42416255.pdb]

HETATM    1  C   LIG     1      -0.017   1.378   0.010  1.00  0.00           C  
HETATM    2  C   LIG     1       1.169   2.087   0.002  1.00  0.00           C  
HETATM    3  C   LIG     1       2.380   1.409  -0.013  1.00  0.00           C  
HETATM    4  C   LIG     1       2.396   0.022  -0.021  1.00  0.00           C  
HETATM    5  C   LIG     1       1.207  -0.681  -0.013  1.00  0.00           C  
HETATM    6  C   LIG     1       0.002  -0.004   0.002  1.00  0.00           C  
HETATM    7  N   LIG     1      -1.270  -0.760   0.011  1.00  0.00           N1+
HETATM    8  O   LIG     1      -2.325  -0.169   0.024  1.00  0.00           O  
HETATM    9  O   LIG     1      -1.255  -1.969   0.004  1.00  0.00           O1-
HETATM   10  O   LIG     1       3.548   2.104  -0.021  1.00  0.00           O  
HETATM   11  C   LIG     1       4.756   1.341  -0.037  1.00  0.00           C  
HETATM   12  C   LIG     1       5.958   2.288  -0.043  1.00  0.00           C  
HETATM   13  N   LIG     1       5.992   3.042   1.212  1.00  0.00           N  
HETATM   14  N   LIG     1       6.883   2.961   1.892  1.00  0.00           N1+
HETATM   15  N   LIG     1       7.755   2.881   2.558  1.00  0.00           N1-
HETATM   16  H   LIG     1      -0.959   1.905   0.026  1.00  0.00           H  
HETATM   17  H   LIG     1       1.154   3.166   0.008  1.00  0.00           H  
HETATM   18  H   LIG     1       3.337  -0.507  -0.033  1.00  0.00           H  
HETATM   19  H   LIG     1       1.219  -1.761  -0.019  1.00  0.00           H  
HETATM   20  H   LIG     1       4.798   0.708   0.850  1.00  0.00           H  
HETATM   21  H   LIG     1       4.781   0.717  -0.930  1.00  0.00           H  
HETATM   22  H   LIG     1       6.876   1.709  -0.145  1.00  0.00           H  
HETATM   23  H   LIG     1       5.870   2.980  -0.881  1.00  0.00           H  
