# Supplementary material for: AutoClickChem: Click Chemistry in Silico
Source: PLoS Comput Biol. 2012 Mar 15;8(3):e1002397. doi: 10.1371/journal.pcbi.1002397 (PMC3305364; doi:10.1371/journal.pcbi.1002397)
Supplement: Text S2 — Compressed file of the AutoClickChem source code. (TAR) [file pcbi.1002397.s003.tar › autoclickchem_1_0_0/examples/azide/ZINC42415739.pdb]

HETATM    1  C   LIG     1      -0.018   1.465   0.010  1.00  0.00           C  
HETATM    2  N   LIG     1       0.002  -0.004   0.002  1.00  0.00           N  
HETATM    3  C   LIG     1      -1.360  -0.549  -0.079  1.00  0.00           C  
HETATM    4  C   LIG     1      -1.292  -2.075  -0.165  1.00  0.00           C  
HETATM    5  N   LIG     1      -0.588  -2.599   1.014  1.00  0.00           N  
HETATM    6  C   LIG     1       0.774  -2.054   1.095  1.00  0.00           C  
HETATM    7  C   LIG     1       0.706  -0.528   1.181  1.00  0.00           C  
HETATM    8  C   LIG     1      -0.568  -4.068   1.006  1.00  0.00           C  
HETATM    9  C   LIG     1      -0.055  -4.578   2.354  1.00  0.00           C  
HETATM   10  N   LIG     1      -0.035  -6.043   2.345  1.00  0.00           N  
HETATM   11  N   LIG     1       0.933  -6.593   2.502  1.00  0.00           N1+
HETATM   12  N   LIG     1       1.880  -7.131   2.656  1.00  0.00           N1-
HETATM   13  H   LIG     1       1.005   1.842   0.002  1.00  0.00           H  
HETATM   14  H   LIG     1      -0.545   1.826  -0.873  1.00  0.00           H  
HETATM   15  H   LIG     1      -0.528   1.816   0.907  1.00  0.00           H  
HETATM   16  H   LIG     1      -1.921  -0.259   0.810  1.00  0.00           H  
HETATM   17  H   LIG     1      -1.857  -0.156  -0.966  1.00  0.00           H  
HETATM   18  H   LIG     1      -2.303  -2.483  -0.196  1.00  0.00           H  
HETATM   19  H   LIG     1      -0.755  -2.365  -1.068  1.00  0.00           H  
HETATM   20  H   LIG     1       1.271  -2.447   1.982  1.00  0.00           H  
HETATM   21  H   LIG     1       1.335  -2.344   0.206  1.00  0.00           H  
HETATM   22  H   LIG     1       1.717  -0.120   1.212  1.00  0.00           H  
HETATM   23  H   LIG     1       0.169  -0.238   2.084  1.00  0.00           H  
HETATM   24  H   LIG     1      -1.577  -4.444   0.835  1.00  0.00           H  
HETATM   25  H   LIG     1       0.090  -4.418   0.210  1.00  0.00           H  
HETATM   26  H   LIG     1       0.954  -4.202   2.524  1.00  0.00           H  
HETATM   27  H   LIG     1      -0.713  -4.228   3.149  1.00  0.00           H  
