# Supplementary material for: AutoClickChem: Click Chemistry in Silico
Source: PLoS Comput Biol. 2012 Mar 15;8(3):e1002397. doi: 10.1371/journal.pcbi.1002397 (PMC3305364; doi:10.1371/journal.pcbi.1002397)
Supplement: Text S2 — Compressed file of the AutoClickChem source code. (TAR) [file pcbi.1002397.s003.tar › autoclickchem_1_0_0/examples/azide/ZINC42391272.pdb]

HETATM    1  C   LIG     1      -0.018   1.503   0.010  1.00  0.00           C  
HETATM    2  C   LIG     1       0.002  -0.004   0.002  1.00  0.00           C  
HETATM    3  C   LIG     1       0.005  -0.683  -1.215  1.00  0.00           C  
HETATM    4  C   LIG     1       0.023  -2.044  -1.256  1.00  0.00           C  
HETATM    5  C   LIG     1       0.039  -2.774  -0.056  1.00  0.00           C  
HETATM    6  C   LIG     1       0.058  -4.182  -0.055  1.00  0.00           C  
HETATM    7  C   LIG     1       0.073  -4.825   1.148  1.00  0.00           C  
HETATM    8  C   LIG     1       0.069  -4.088   2.332  1.00  0.00           C  
HETATM    9  N   LIG     1       0.051  -2.776   2.327  1.00  0.00           N  
HETATM   10  C   LIG     1       0.036  -2.086   1.182  1.00  0.00           C  
HETATM   11  C   LIG     1       0.022  -0.680   1.183  1.00  0.00           C  
HETATM   12 CL   LIG     1       0.088  -4.927   3.852  1.00  0.00          Cl  
HETATM   13  C   LIG     1       0.094  -6.332   1.198  1.00  0.00           C  
HETATM   14  N   LIG     1       1.436  -6.790   1.565  1.00  0.00           N  
HETATM   15  N   LIG     1       1.586  -7.404   2.494  1.00  0.00           N1+
HETATM   16  N   LIG     1       1.733  -8.005   3.404  1.00  0.00           N1-
HETATM   17  H   LIG     1       1.004   1.880   0.003  1.00  0.00           H  
HETATM   18  H   LIG     1      -0.545   1.864  -0.873  1.00  0.00           H  
HETATM   19  H   LIG     1      -0.529   1.854   0.907  1.00  0.00           H  
HETATM   20  H   LIG     1      -0.006  -0.122  -2.138  1.00  0.00           H  
HETATM   21  H   LIG     1       0.025  -2.559  -2.205  1.00  0.00           H  
HETATM   22  H   LIG     1       0.061  -4.737  -0.982  1.00  0.00           H  
HETATM   23  H   LIG     1       0.024  -0.138   2.118  1.00  0.00           H  
HETATM   24  H   LIG     1      -0.625  -6.680   1.940  1.00  0.00           H  
HETATM   25  H   LIG     1      -0.172  -6.731   0.219  1.00  0.00           H  
