# Supplementary material for: AutoClickChem: Click Chemistry in Silico
Source: PLoS Comput Biol. 2012 Mar 15;8(3):e1002397. doi: 10.1371/journal.pcbi.1002397 (PMC3305364; doi:10.1371/journal.pcbi.1002397)
Supplement: Text S3 — Compressed file of the pymolecule source code. (TAR) [file pcbi.1002397.s004.tar]

Archive with 43 entries (33 files):
- AutoClickChem_rocks_roll_1_0_0
- AutoClickChem_rocks_roll_1_0_0/nodes
- AutoClickChem_rocks_roll_1_0_0/nodes/autoclickchem-client.xml
- AutoClickChem_rocks_roll_1_0_0/nodes/autoclickchem-server.xml
- AutoClickChem_rocks_roll_1_0_0/Makefile
- AutoClickChem_rocks_roll_1_0_0/README
- AutoClickChem_rocks_roll_1_0_0/_arch
- AutoClickChem_rocks_roll_1_0_0/graphs
- AutoClickChem_rocks_roll_1_0_0/graphs/default
- AutoClickChem_rocks_roll_1_0_0/graphs/default/autoclickchem.xml
- AutoClickChem_rocks_roll_1_0_0/version.mk
- AutoClickChem_rocks_roll_1_0_0/src
- AutoClickChem_rocks_roll_1_0_0/src/autoclickchem
- AutoClickChem_rocks_roll_1_0_0/src/autoclickchem/Makefile.old
- AutoClickChem_rocks_roll_1_0_0/src/autoclickchem/Makefile
- AutoClickChem_rocks_roll_1_0_0/src/autoclickchem/version.mk
- AutoClickChem_rocks_roll_1_0_0/src/autoclickchem/autoclickchem-1.0.0.tar.bz2
- AutoClickChem_rocks_roll_1_0_0/src/autoclickchem/autoclickchem_opal_wrapper.sh
- AutoClickChem_rocks_roll_1_0_0/src/Makefile
- AutoClickChem_rocks_roll_1_0_0/src/linux.mk
- AutoClickChem_rocks_roll_1_0_0/src/sunos.mk
- AutoClickChem_rocks_roll_1_0_0/src/usersguide
- AutoClickChem_rocks_roll_1_0_0/src/usersguide/preface.sgml
- AutoClickChem_rocks_roll_1_0_0/src/usersguide/Makefile
- AutoClickChem_rocks_roll_1_0_0/src/usersguide/index.sgml
- AutoClickChem_rocks_roll_1_0_0/src/usersguide/installing.sgml
- AutoClickChem_rocks_roll_1_0_0/src/usersguide/using.sgml
- AutoClickChem_rocks_roll_1_0_0/src/usersguide/images
- AutoClickChem_rocks_roll_1_0_0/src/usersguide/images/i-01.png
- AutoClickChem_rocks_roll_1_0_0/src/usersguide/version.mk
- AutoClickChem_rocks_roll_1_0_0/src/usersguide/copyrights.sgml
- AutoClickChem_rocks_roll_1_0_0/src/autoclickchem-web
- AutoClickChem_rocks_roll_1_0_0/src/autoclickchem-web/get_vals
- AutoClickChem_rocks_roll_1_0_0/src/autoclickchem-web/check_in
- AutoClickChem_rocks_roll_1_0_0/src/autoclickchem-web/Makefile
- AutoClickChem_rocks_roll_1_0_0/src/autoclickchem-web/autoclickchem-opal-submit-1.0.0.tar.bz2
- AutoClickChem_rocks_roll_1_0_0/src/autoclickchem-web/version.mk
- AutoClickChem_rocks_roll_1_0_0/src/autoclickchem-web/autoclickchem-web-1.0.0.tar.bz2
- AutoClickChem_rocks_roll_1_0_0/src/autoclickchem-web/check_out
- AutoClickChem_rocks_roll_1_0_0/src/opal-autoclickchem
- AutoClickChem_rocks_roll_1_0_0/src/opal-autoclickchem/autoclickchem_config.xml
- AutoClickChem_rocks_roll_1_0_0/src/opal-autoclickchem/Makefile
- AutoClickChem_rocks_roll_1_0_0/src/opal-autoclickchem/version.mk
