# Supplementary material for: AutoClickChem: Click Chemistry in Silico
Source: PLoS Comput Biol. 2012 Mar 15;8(3):e1002397. doi: 10.1371/journal.pcbi.1002397 (PMC3305364; doi:10.1371/journal.pcbi.1002397)
Supplement: Text S3 — Compressed file of the pymolecule source code. (TAR) [file pcbi.1002397.s004.tar › AutoClickChem_rocks_roll_1_0_0/nodes/autoclickchem-client.xml]

<?xml version="1.0" standalone="no"?>

<kickstart>


	<description>
	AutoClickChem is a computer program capable of performing click-chemistry reactions in silico. AutoClickChem can be used to produce large combinatorial libraries of compounds for use in virtual screens. As the compounds of these libraries are constructed according to the reactions of click chemistry, they can be easily synthesized for subsequent testing in biochemical assays. Additionally, in silico modeling of click-chemistry products may prove useful in rational drug design and drug optimization. This roll installs the AutoClickChem opal service, the AutoClickChem program, and the AutoClickChem web interface.
	</description>

	<copyright>
	Copyright (c) 2000 - 2009 The Regents of the University of California.
	All rights reserved. Rocks(r) v5.2 www.rocksclusters.org
	
	</copyright>

	<changelog>
	$Log: autoclickchem.xml,v $
	
	</changelog>

	<package>autoclickchem</package>

</kickstart>
