# Supplementary material for: AutoClickChem: Click Chemistry in Silico
Source: PLoS Comput Biol. 2012 Mar 15;8(3):e1002397. doi: 10.1371/journal.pcbi.1002397 (PMC3305364; doi:10.1371/journal.pcbi.1002397)
Supplement: Text S3 — Compressed file of the pymolecule source code. (TAR) [file pcbi.1002397.s004.tar › AutoClickChem_rocks_roll_1_0_0/nodes/autoclickchem-server.xml]

<?xml version="1.0" standalone="no"?>

<kickstart>


	<description>
	AutoClickChem is a computer program capable of performing click-chemistry reactions in silico. AutoClickChem can be used to produce large combinatorial libraries of compounds for use in virtual screens. As the compounds of these libraries are constructed according to the reactions of click chemistry, they can be easily synthesized for subsequent testing in biochemical assays. Additionally, in silico modeling of click-chemistry products may prove useful in rational drug design and drug optimization. This roll installs the AutoClickChem opal service, the AutoClickChem program, and the AutoClickChem web interface.
	</description>

	<copyright>
	Copyright (c) 2000 - 2009 The Regents of the University of California.
	All rights reserved. Rocks(r) v5.2 www.rocksclusters.org
	
	</copyright>

	<changelog>
	$Log: autoclickchem.xml,v $
	
	</changelog>

	<package>autoclickchem-web</package>
	<package>roll-autoclickchem-usersguide</package>
        <package>opal-autoclickchem</package>


<post>

<file name="/var/www/html/autoclickchem/vars.ini" perm="0644">
temp_write_dir	/tmp/autoclickchem_tmp/
max_upload_size_in_bytes	1048576
max_reactant_pairs_allowed	100
opal_url_root	http://&Kickstart_PublicHostname;:8080/opal-jobs/
WSDL_URL_for_programmatic_access	http://&Kickstart_PublicHostname;:8080/opal2/services/AutoClickChem
location_of_opal_submission_script	/opt/autoclickchem/opal_submit/runOPAL_cmd_line.sh
</file>

<file name="/var/www/html/autoclickchem/vars.default" perm="0644">
temp_write_dir	/tmp/autoclickchem_tmp/
max_upload_size_in_bytes	1048576
max_reactant_pairs_allowed	100
opal_url_root	http://&Kickstart_PublicHostname;:8080/opal-jobs/
WSDL_URL_for_programmatic_access	http://&Kickstart_PublicHostname;:8080/opal2/services/AutoClickChem
location_of_opal_submission_script	/opt/autoclickchem/opal_submit/runOPAL_cmd_line.sh
</file>

<file name="/opt/opal/configs/deploy.sh" mode="append">

autoclickchem_bin=/opt/autoclickchem
if test -e $autoclickchem_bin; then
    ant -f $OPALXML deploy -DserviceName=AutoClickChem -DappConfig=$OPALCONFIG/autoclickchem_config.xml
fi
</file>

if test -d /opt/opal; then
  cd /opt/opal
  su tomcat -c "ant deploy -DserviceName=AutoClickChem -DappConfig=/opt/opal/configs/autoclickchem_config.xml"
fi

</post>
