# Supplementary material for: AutoClickChem: Click Chemistry in Silico
Source: PLoS Comput Biol. 2012 Mar 15;8(3):e1002397. doi: 10.1371/journal.pcbi.1002397 (PMC3305364; doi:10.1371/journal.pcbi.1002397)
Supplement: Text S3 — Compressed file of the pymolecule source code. (TAR) [file pcbi.1002397.s004.tar › AutoClickChem_rocks_roll_1_0_0/README]

Rocks Cluster Distribution (originally called NPACI Rocks) is a Linux distribution intended for high-performance computing clusters. It was started by the National Partnership for Advanced Computational Infrastructure and the SDSC in 2000. The latest versions of Rocks are based on CentOS, with a modified Anaconda installer that simplifies mass installation onto many computers. Rocks includes many tools that make a group of computers into a cluster. The operating system is currently employed on over 1,000 clusters across many organizations and countries.

Rocks provides easy mechanisms for customizing and maintaining the cluster and for adding additional software. All software is added via a "Rocks roll," a management and packaging solution that extends the cluster software by integrating new components seamlessly, automatically, and reproducibly.

The AutoClickChem roll installs and configures the AutoClickChem software, which includes the AutoClickChem program, web interface, and corresponding Opal webservice. The AutoClickChem roll requires that the Babel and Opal rolls be first installed, as the AutoClickChem web interface depends on the software these packages provide. The Babel and Opal rolls can be downloaded from http://www.nbcr.net/software/downloads/rolls/5.3

The installation of a roll typically includes 2 steps: the installation of the roll on the cluster’s frontend, and the installation on all compute nodes (the rest of the cluster). The following commands (executed as root) install a roll on a running Rocks Frontend:

# rocks add roll rollname.iso
# rocks enable roll rollname
# cd /export/rocks/install; rocks create distro
# rocks run roll rollname > /tmp/rollnams-add.sh

(examine rollname-add.sh, which contains all the commands that will be executed)

# rocks run roll rollname | /bin/bash

To add the roll to the compute nodes of the cluster, reinstall the nodes via these commands:

# rocks set host compute boot action=install
# rocks run host compute command=reboot

Note that for the AutoClickChem website server to function properly, Opal's tomcat daemon is expected to listen to port 8080. If Opal is configured to use a different port on your system, modify the files /var/www/html/autoclickchem/vars.ini and /var/www/html/autoclickchem/vars.default accordingly.

We hope you find the AutoClickChem Rocks roll to be helpful!
