# Supplementary material for: AutoClickChem: Click Chemistry in Silico
Source: PLoS Comput Biol. 2012 Mar 15;8(3):e1002397. doi: 10.1371/journal.pcbi.1002397 (PMC3305364; doi:10.1371/journal.pcbi.1002397)
Supplement: Text S3 — Compressed file of the pymolecule source code. (TAR) [file pcbi.1002397.s004.tar › AutoClickChem_rocks_roll_1_0_0/_arch]

#! /bin/sh
# 
# Get the architecture of the system and convert the string into one
# of ia64 or i386.
#
# @Copyright@
# 
# 				Rocks(r)
# 		         www.rocksclusters.org
# 		       version 5.2 (Chimichanga)
# 
# Copyright (c) 2000 - 2009 The Regents of the University of California.
# All rights reserved.	
# 
# Redistribution and use in source and binary forms, with or without
# modification, are permitted provided that the following conditions are
# met:
# 
# 1. Redistributions of source code must retain the above copyright
# notice, this list of conditions and the following disclaimer.
# 
# 2. Redistributions in binary form must reproduce the above copyright
# notice unmodified and in its entirety, this list of conditions and the
# following disclaimer in the documentation and/or other materials provided 
# with the distribution.
# 
# 3. All advertising and press materials, printed or electronic, mentioning
# features or use of this software must display the following acknowledgement: 
# 
# 	"This product includes software developed by the Rocks(r)
# 	Cluster Group at the San Diego Supercomputer Center at the
# 	University of California, San Diego and its contributors."
# 
# 4. Except as permitted for the purposes of acknowledgment in paragraph 3,
# neither the name or logo of this software nor the names of its
# authors may be used to endorse or promote products derived from this
# software without specific prior written permission.  The name of the
# software includes the following terms, and any derivatives thereof:
# "Rocks", "Rocks Clusters", and "Avalanche Installer".  For licensing of 
# the associated name, interested parties should contact Technology 
# Transfer & Intellectual Property Services, University of California, 
# San Diego, 9500 Gilman Drive, Mail Code 0910, La Jolla, CA 92093-0910, 
# Ph: (858) 534-5815, FAX: (858) 534-7345, E-MAIL:invent@ucsd.edu
# 
# THIS SOFTWARE IS PROVIDED BY THE REGENTS AND CONTRIBUTORS ``AS IS''
# AND ANY EXPRESS OR IMPLIED WARRANTIES, INCLUDING, BUT NOT LIMITED TO,
# THE IMPLIED WARRANTIES OF MERCHANTABILITY AND FITNESS FOR A PARTICULAR
# PURPOSE ARE DISCLAIMED. IN NO EVENT SHALL THE REGENTS OR CONTRIBUTORS
# BE LIABLE FOR ANY DIRECT, INDIRECT, INCIDENTAL, SPECIAL, EXEMPLARY, OR
# CONSEQUENTIAL DAMAGES (INCLUDING, BUT NOT LIMITED TO, PROCUREMENT OF
# SUBSTITUTE GOODS OR SERVICES; LOSS OF USE, DATA, OR PROFITS; OR
# BUSINESS INTERRUPTION) HOWEVER CAUSED AND ON ANY THEORY OF LIABILITY,
# WHETHER IN CONTRACT, STRICT LIABILITY, OR TORT (INCLUDING NEGLIGENCE
# OR OTHERWISE) ARISING IN ANY WAY OUT OF THE USE OF THIS SOFTWARE, EVEN
# IF ADVISED OF THE POSSIBILITY OF SUCH DAMAGE.
# 
# @Copyright@
#
# $Log: arch,v $
# Revision 1.15  2009/05/01 19:06:45  mjk
# chimi con queso
#
# Revision 1.14  2008/10/18 00:55:43  mjk
# copyright 5.1
#
# Revision 1.13  2008/03/06 23:41:28  mjk
# copyright storm on
#
# Revision 1.12  2007/10/10 23:10:54  anoop
# New Arch i86pc supported. Does not fall back to i386
#
# Revision 1.11  2007/06/23 04:03:16  mjk
# mars hill copyright
#
# Revision 1.10  2006/09/11 22:46:51  mjk
# monkey face copyright
#
# Revision 1.9  2006/08/10 00:09:12  mjk
# 4.2 copyright
#
# Revision 1.8  2006/06/21 22:52:44  nadya
# add solaris
#
# Revision 1.7  2005/12/30 20:43:17  mjk
# *** empty log message ***
#
# Revision 1.6  2005/10/12 18:08:18  mjk
# final copyright for 4.1
#
# Revision 1.5  2005/09/16 01:02:00  mjk
# updated copyright
#
# Revision 1.4  2003/08/31 02:11:52  fds
# Simpler.
#
# Revision 1.3  2003/08/11 20:49:59  mjk
# added opteron support
#
# Revision 1.2  2003/01/28 22:02:38  mjk
# updated copyright
# added "ppc" as an architecture (macosx)
#
  

ARCH='unknown'

if [ -x /bin/arch ]; then
    ARCH=`/bin/arch`
elif [ -x /usr/bin/arch ]; then
    ARCH=`/usr/bin/arch`
fi

case $ARCH in
    i386|i486|i586|i686)
        echo i386
        ;;
    i86pc)
        echo $ARCH
        ;;
    x86_64|ia64|ppc)
        echo $ARCH
        ;;
    *)
        echo unknown
        ;;
esac
