# Supplementary material for: AutoClickChem: Click Chemistry in Silico
Source: PLoS Comput Biol. 2012 Mar 15;8(3):e1002397. doi: 10.1371/journal.pcbi.1002397 (PMC3305364; doi:10.1371/journal.pcbi.1002397)
Supplement: Text S3 — Compressed file of the pymolecule source code. (TAR) [file pcbi.1002397.s004.tar › AutoClickChem_rocks_roll_1_0_0/graphs/default/autoclickchem.xml]

<?xml version="1.0" standalone="no"?>

<graph>

	<description>

	The AutoClickChem Roll

	</description>

	<copyright>
	Copyright (c) 2000 - 2009 The Regents of the University of California.
	All rights reserved. Rocks(r) v5.2 www.rocksclusters.org
	
	</copyright>

	<changelog>
	$Log: autoclickchem.xml,v $
	
	</changelog>

        <edge from="server" to="autoclickchem-server"/>
        <edge from="client" to="autoclickchem-client"/>

</graph>
