# Supplementary material for: AutoClickChem: Click Chemistry in Silico
Source: PLoS Comput Biol. 2012 Mar 15;8(3):e1002397. doi: 10.1371/journal.pcbi.1002397 (PMC3305364; doi:10.1371/journal.pcbi.1002397)
Supplement: Text S3 — Compressed file of the pymolecule source code. (TAR) [file pcbi.1002397.s004.tar › AutoClickChem_rocks_roll_1_0_0/src/autoclickchem/version.mk]

PKGROOT		= /opt/autoclickchem
NAME    	= autoclickchem
VERSION 	= 1.0.0
RELEASE 	= 1
TARBALL_POSTFIX	= tar.bz2
