# Supplementary material for: AutoClickChem: Click Chemistry in Silico
Source: PLoS Comput Biol. 2012 Mar 15;8(3):e1002397. doi: 10.1371/journal.pcbi.1002397 (PMC3305364; doi:10.1371/journal.pcbi.1002397)
Supplement: Text S3 — Compressed file of the pymolecule source code. (TAR) [file pcbi.1002397.s004.tar › AutoClickChem_rocks_roll_1_0_0/src/Makefile]

# $Id: Makefile,v 1.12 2009/05/01 19:07:24 mjk Exp $
#
# @Copyright@
# 
# 				Rocks(r)
# 		         www.rocksclusters.org
# 		       version 5.2 (Chimichanga)
# 
# Copyright (c) 2000 - 2009 The Regents of the University of California.
# All rights reserved.	
# 
# Redistribution and use in source and binary forms, with or without
# modification, are permitted provided that the following conditions are
# met:
# 
# 1. Redistributions of source code must retain the above copyright
# notice, this list of conditions and the following disclaimer.
# 
# 2. Redistributions in binary form must reproduce the above copyright
# notice unmodified and in its entirety, this list of conditions and the
# following disclaimer in the documentation and/or other materials provided 
# with the distribution.
# 
# 3. All advertising and press materials, printed or electronic, mentioning
# features or use of this software must display the following acknowledgement: 
# 
# 	"This product includes software developed by the Rocks(r)
# 	Cluster Group at the San Diego Supercomputer Center at the
# 	University of California, San Diego and its contributors."
# 
# 4. Except as permitted for the purposes of acknowledgment in paragraph 3,
# neither the name or logo of this software nor the names of its
# authors may be used to endorse or promote products derived from this
# software without specific prior written permission.  The name of the
# software includes the following terms, and any derivatives thereof:
# "Rocks", "Rocks Clusters", and "Avalanche Installer".  For licensing of 
# the associated name, interested parties should contact Technology 
# Transfer & Intellectual Property Services, University of California, 
# San Diego, 9500 Gilman Drive, Mail Code 0910, La Jolla, CA 92093-0910, 
# Ph: (858) 534-5815, FAX: (858) 534-7345, E-MAIL:invent@ucsd.edu
# 
# THIS SOFTWARE IS PROVIDED BY THE REGENTS AND CONTRIBUTORS ``AS IS''
# AND ANY EXPRESS OR IMPLIED WARRANTIES, INCLUDING, BUT NOT LIMITED TO,
# THE IMPLIED WARRANTIES OF MERCHANTABILITY AND FITNESS FOR A PARTICULAR
# PURPOSE ARE DISCLAIMED. IN NO EVENT SHALL THE REGENTS OR CONTRIBUTORS
# BE LIABLE FOR ANY DIRECT, INDIRECT, INCIDENTAL, SPECIAL, EXEMPLARY, OR
# CONSEQUENTIAL DAMAGES (INCLUDING, BUT NOT LIMITED TO, PROCUREMENT OF
# SUBSTITUTE GOODS OR SERVICES; LOSS OF USE, DATA, OR PROFITS; OR
# BUSINESS INTERRUPTION) HOWEVER CAUSED AND ON ANY THEORY OF LIABILITY,
# WHETHER IN CONTRACT, STRICT LIABILITY, OR TORT (INCLUDING NEGLIGENCE
# OR OTHERWISE) ARISING IN ANY WAY OUT OF THE USE OF THIS SOFTWARE, EVEN
# IF ADVISED OF THE POSSIBILITY OF SUCH DAMAGE.
# 
# @Copyright@
#
# $Log: Makefile,v $
# Revision 1.12  2009/05/01 19:07:24  mjk
# chimi con queso
#
# Revision 1.11  2008/11/30 19:15:56  anoop
# Modified the roll template to support both solaris and linux.
# Removed valgrind.spec.in file to discourage use of spec files
# to build packages
#
# Revision 1.10  2008/10/18 00:56:17  mjk
# copyright 5.1
#
# Revision 1.9  2008/07/22 00:31:44  anoop
# Modified the template to create rolls that can be built on both solaris
# and linux
#

-include $(shell $(ROCKSROOT)/bin/arch).mk
-include $(shell $(ROCKSROOT)/bin/os).mk

default:	pkg

copyright pkg rpm clean::
	for i in $(SRCDIRS) ; do \
		(cd $$i; $(MAKE) $@) ; \
	done
