# Supplementary material for: AutoClickChem: Click Chemistry in Silico
Source: PLoS Comput Biol. 2012 Mar 15;8(3):e1002397. doi: 10.1371/journal.pcbi.1002397 (PMC3305364; doi:10.1371/journal.pcbi.1002397)
Supplement: Text S3 — Compressed file of the pymolecule source code. (TAR) [file pcbi.1002397.s004.tar › AutoClickChem_rocks_roll_1_0_0/src/usersguide/Makefile]

# 
# $Id: Makefile,v 1.14 2009/06/08 22:11:24 bruno Exp $
#
# @Copyright@
# 
# 				Rocks(r)
# 		         www.rocksclusters.org
# 		       version 5.2 (Chimichanga)
# 
# Copyright (c) 2000 - 2009 The Regents of the University of California.
# All rights reserved.	
# 
# Redistribution and use in source and binary forms, with or without
# modification, are permitted provided that the following conditions are
# met:
# 
# 1. Redistributions of source code must retain the above copyright
# notice, this list of conditions and the following disclaimer.
# 
# 2. Redistributions in binary form must reproduce the above copyright
# notice unmodified and in its entirety, this list of conditions and the
# following disclaimer in the documentation and/or other materials provided 
# with the distribution.
# 
# 3. All advertising and press materials, printed or electronic, mentioning
# features or use of this software must display the following acknowledgement: 
# 
# 	"This product includes software developed by the Rocks(r)
# 	Cluster Group at the San Diego Supercomputer Center at the
# 	University of California, San Diego and its contributors."
# 
# 4. Except as permitted for the purposes of acknowledgment in paragraph 3,
# neither the name or logo of this software nor the names of its
# authors may be used to endorse or promote products derived from this
# software without specific prior written permission.  The name of the
# software includes the following terms, and any derivatives thereof:
# "Rocks", "Rocks Clusters", and "Avalanche Installer".  For licensing of 
# the associated name, interested parties should contact Technology 
# Transfer & Intellectual Property Services, University of California, 
# San Diego, 9500 Gilman Drive, Mail Code 0910, La Jolla, CA 92093-0910, 
# Ph: (858) 534-5815, FAX: (858) 534-7345, E-MAIL:invent@ucsd.edu
# 
# THIS SOFTWARE IS PROVIDED BY THE REGENTS AND CONTRIBUTORS ``AS IS''
# AND ANY EXPRESS OR IMPLIED WARRANTIES, INCLUDING, BUT NOT LIMITED TO,
# THE IMPLIED WARRANTIES OF MERCHANTABILITY AND FITNESS FOR A PARTICULAR
# PURPOSE ARE DISCLAIMED. IN NO EVENT SHALL THE REGENTS OR CONTRIBUTORS
# BE LIABLE FOR ANY DIRECT, INDIRECT, INCIDENTAL, SPECIAL, EXEMPLARY, OR
# CONSEQUENTIAL DAMAGES (INCLUDING, BUT NOT LIMITED TO, PROCUREMENT OF
# SUBSTITUTE GOODS OR SERVICES; LOSS OF USE, DATA, OR PROFITS; OR
# BUSINESS INTERRUPTION) HOWEVER CAUSED AND ON ANY THEORY OF LIABILITY,
# WHETHER IN CONTRACT, STRICT LIABILITY, OR TORT (INCLUDING NEGLIGENCE
# OR OTHERWISE) ARISING IN ANY WAY OUT OF THE USE OF THIS SOFTWARE, EVEN
# IF ADVISED OF THE POSSIBILITY OF SUCH DAMAGE.
# 
# @Copyright@
#
# $Log: Makefile,v $
# Revision 1.14  2009/06/08 22:11:24  bruno
# touch up
#
# Revision 1.23  2009/05/01 19:07:19  mjk
# chimi con queso
#
# Revision 1.22  2008/10/18 00:56:10  mjk
# copyright 5.1
#
# Revision 1.21  2008/10/15 20:13:05  mjk
# - more changes to build outside of the tree
# - removed some old fds-only targets
#
# Revision 1.20  2008/04/14 22:31:08  bruno
# new HPC roll user's guide
#
# Revision 1.15  2008/03/06 23:41:29  mjk
# copyright storm on
#
# Revision 1.14  2007/06/23 04:03:17  mjk
# mars hill copyright
#
# Revision 1.13  2006/09/19 18:45:24  mjk
# fix roll manual name
#
# Revision 1.12  2006/09/14 23:54:35  mjk
# *** empty log message ***
#
# Revision 1.11  2006/09/11 22:46:54  mjk
# monkey face copyright
#
# Revision 1.10  2006/09/11 22:23:14  bruno
# no more jpg images
#
# Revision 1.9  2006/08/10 00:09:22  mjk
# 4.2 copyright
#
# Revision 1.8  2005/10/18 20:20:30  bruno
# automatically set the copyright date
#
# Revision 1.7  2005/10/12 18:08:24  mjk
# final copyright for 4.1
#
# Revision 1.6  2005/09/16 01:02:04  mjk
# updated copyright
#
# Revision 1.5  2005/05/24 21:21:38  mjk
# update copyright, release is not any closer
#
# Revision 1.4  2005/04/05 20:28:22  nadya
# move logic of creating rocks.dsl, rocks.css and stylesheet-images to Rules.mk
# Add target predoc in order to make docs in a local directory
#
# Revision 1.3  2004/10/21 01:31:52  mjk
# *** empty log message ***
#
# Revision 1.2  2004/10/21 01:21:13  mjk
# fix version
#
# Revision 1.1  2004/05/20 23:21:28  bruno
# added documentation
#
#

REDHAT.ROOT     = $(PWD)/../../
-include $(ROCKSROOT)/etc/Rules.mk
include Rules.mk

default: $(NAME).spec ../$(NAME)-$(VERSION).tar.gz

html: predoc
	jw --backend html --dsl $(PWD)/rocks.dsl#html index.sgml 

pdf: predoc
	jw --backend pdf --dsl $(PWD)/rocks.dsl#print index.sgml

build: html pdf

install:: build
	mkdir -p $(ROOT)/$(PKGROOT)/images
	mkdir -p $(ROOT)/$(PKGROOT)/stylesheet-images
	install -ma+r index.pdf 	$(ROOT)/$(PKGROOT)/$(NAME).pdf
	install -ma+r *.html    	$(ROOT)/$(PKGROOT)/
	install -ma+r images/*.png	$(ROOT)/$(PKGROOT)/images/
	install -ma+r stylesheet-images/{*.gif,*.png} \
		$(ROOT)/$(PKGROOT)/stylesheet-images/
	install -ma+r rocks.css $(ROOT)/$(PKGROOT)/

clean::
	rm -f *.html
	rm -f index.pdf
