# Supplementary material for: AutoClickChem: Click Chemistry in Silico
Source: PLoS Comput Biol. 2012 Mar 15;8(3):e1002397. doi: 10.1371/journal.pcbi.1002397 (PMC3305364; doi:10.1371/journal.pcbi.1002397)
Supplement: Text S3 — Compressed file of the pymolecule source code. (TAR) [file pcbi.1002397.s004.tar › AutoClickChem_rocks_roll_1_0_0/src/usersguide/index.sgml]

<!DOCTYPE book PUBLIC "-//OASIS//DTD DocBook V3.1//EN" [
	<!ENTITY preface    SYSTEM "preface.sgml">
	<!ENTITY installing SYSTEM "installing.sgml">
	<!ENTITY using SYSTEM "using.sgml">
	<!ENTITY copyrights SYSTEM "copyrights.sgml">
	<!ENTITY % entities SYSTEM "entities.sgml">
	%entities;
]>

<book>
<bookinfo>

	<title> AutoClickChem Roll: Users Guide </title>

	<subtitle>
		<inlinemediaobject>
			<imageobject>
				<imagedata fileref="">
			</imageobject>
		</inlinemediaobject>
	</subtitle>

	<edition>Version &document_version;</edition>

	<pubdate>&document_pubdate;</pubdate>

	<copyright id="copyright" xreflabel="copyright">
		<year>&document_year;</year>
		<holder>The copyright holder, and UC Regents</holder>
	</copyright>

	<releaseinfo>
		<ulink url="roll-autoclickchem-usersguide.pdf">(PDF version)</ulink>
	</releaseinfo>

</bookinfo>

&preface;
&installing;
&using;
&copyrights;

</book>
