# Supplementary material for: AutoClickChem: Click Chemistry in Silico
Source: PLoS Comput Biol. 2012 Mar 15;8(3):e1002397. doi: 10.1371/journal.pcbi.1002397 (PMC3305364; doi:10.1371/journal.pcbi.1002397)
Supplement: Text S3 — Compressed file of the pymolecule source code. (TAR) [file pcbi.1002397.s004.tar › AutoClickChem_rocks_roll_1_0_0/src/usersguide/installing.sgml]

<chapter id="installing" xreflabel="Installing">


<title>Installing the AutoClickChem Roll</title>

<section id="adding-the-roll" xreflabel="Adding the Roll">
<title>Adding the Roll</title>

<para>

The AutoClickChem Roll must be installed during the Frontend installation step
of your cluster (refer to section 1.2 of the Rocks usersguide).
Future releases will allow the installation of the autoclickchem Roll onto a
running system.

</para>


<para>
	
The AutoClickChem Roll is added to a Frontend installation in exactly the same
manner as the required HPC Roll.  Specifically, after the HPC Roll is
added the installer will once again ask if you have a Roll (see
below).  Select 'Yes' and insert the autoclickchem Roll.

<screenshot>
	<graphic fileref="images/i-01.png" scale=50></graphic>
</screenshot>

</para>


</section>


</chapter>
