# Supplementary material for: AutoClickChem: Click Chemistry in Silico
Source: PLoS Comput Biol. 2012 Mar 15;8(3):e1002397. doi: 10.1371/journal.pcbi.1002397 (PMC3305364; doi:10.1371/journal.pcbi.1002397)
Supplement: Text S3 — Compressed file of the pymolecule source code. (TAR) [file pcbi.1002397.s004.tar › AutoClickChem_rocks_roll_1_0_0/src/usersguide/using.sgml]

<chapter id="using" xreflabel="Using the AutoClickChem Roll">


<title>Using the AutoClickChem Roll</title>

<section id="using-autoclickchem" xreflabel="Using the autoclickchem roll">
<title>Using the AutoClickChem Roll</title>

<para>
Tutorials for using AutoClickChem and its components are available
from the <ulink url="http://rocce.ucsd.edu/autoclickchem/tutorial.php">
AutoClickChem web site</ulink>
</para>

</section>


</chapter>
