# Supplementary material for: AutoClickChem: Click Chemistry in Silico
Source: PLoS Comput Biol. 2012 Mar 15;8(3):e1002397. doi: 10.1371/journal.pcbi.1002397 (PMC3305364; doi:10.1371/journal.pcbi.1002397)
Supplement: Text S3 — Compressed file of the pymolecule source code. (TAR) [file pcbi.1002397.s004.tar › AutoClickChem_rocks_roll_1_0_0/src/usersguide/version.mk]

ROLL			= autoclickchem
VERSION			= 1.0
NAME    		= roll-$(ROLL)-usersguide
RELEASE			= 0

SUMMARY_COMPATIBLE	= $(VERSION)
SUMMARY_MAINTAINER	= Rocks Group
SUMMARY_ARCHITECTURE	= i386, x86_64

ROLL_REQUIRES		= base kernel web-server os1 os2
ROLL_CONFLICTS		=

PKGROOT         	= /var/www/html/roll-documentation/autoclickchem/$(VERSION)
