# Supplementary material for: AutoClickChem: Click Chemistry in Silico
Source: PLoS Comput Biol. 2012 Mar 15;8(3):e1002397. doi: 10.1371/journal.pcbi.1002397 (PMC3305364; doi:10.1371/journal.pcbi.1002397)
Supplement: Text S3 — Compressed file of the pymolecule source code. (TAR) [file pcbi.1002397.s004.tar › AutoClickChem_rocks_roll_1_0_0/src/usersguide/copyrights.sgml]

<chapter id="copyrights" xreflabel="Copyrights">


<title>Copyrights</title>

<section id="autoclickchem-copyright" xreflabel="autoclickchem">
<title>AutoClickChem</title>

<para>
This product includes software developed by Dr. Jacob D. Durrant and others in the lab of J. Andrew McCammon at UCSD.
</para>

<para>
The software contained in this distribution is released under the academic
license agreement which requires to acknowledge the use of the software 
that results in any published work. 
</para>


</section>


</chapter>
