# Supplementary material for: AutoClickChem: Click Chemistry in Silico
Source: PLoS Comput Biol. 2012 Mar 15;8(3):e1002397. doi: 10.1371/journal.pcbi.1002397 (PMC3305364; doi:10.1371/journal.pcbi.1002397)
Supplement: Text S3 — Compressed file of the pymolecule source code. (TAR) [file pcbi.1002397.s004.tar › AutoClickChem_rocks_roll_1_0_0/src/autoclickchem-web/get_vals]

make build
clear
find ${1} -type d -name "*" | grep -v "backup" | sed "s/${1}//g" > t
rm t2

for dir in `cat t`
do

t=`ls ${1}${dir}/*.* | wc | awk '{print $1}'`

if [ $t != "0" ]; then
echo ${dir} >> t2
fi

done

cat t | awk '{print "\tmkdir -p $(ROOT)/$(PKGROOT)" $1 "/"}'

cat t2 | awk '{print "\t$(INSTALL) $(NAME)" $1 "/*.* $(ROOT)/$(PKGROOT)" $1}'

rm t t2
