# Supplementary material for: AutoClickChem: Click Chemistry in Silico
Source: PLoS Comput Biol. 2012 Mar 15;8(3):e1002397. doi: 10.1371/journal.pcbi.1002397 (PMC3305364; doi:10.1371/journal.pcbi.1002397)
Supplement: Text S3 — Compressed file of the pymolecule source code. (TAR) [file pcbi.1002397.s004.tar › AutoClickChem_rocks_roll_1_0_0/src/autoclickchem-web/Makefile]

# $Id: Makefile,v 1.17 2009/06/08 22:11:24 bruno Exp $
#
# @Copyright@
# @Copyright@
#
# $Log: Makefile,v $
#

REDHAT.ROOT = $(CURDIR)/../../

-include $(ROCKSROOT)/etc/Rules.mk
include Rules.mk

build:
	tar xvjf $(NAME)-$(VERSION).$(TARBALL_POSTFIX)
	tar xvjf ${NAME_OPAL_SUBMIT}-${VERSION_OPAL_SUBMIT}.$(TARBALL_POSTFIX)

install::
	mkdir -p $(ROOT)/$(PKGROOT_OPAL_SUBMIT)/
	$(INSTALL) $(NAME_OPAL_SUBMIT)/* $(ROOT)/$(PKGROOT_OPAL_SUBMIT)/

	mkdir -p $(ROOT)/$(PKGROOT)/
	cp -R $(NAME)-$(VERSION)/* $(ROOT)/$(PKGROOT)/

clean::
	rm -rf $(NAME)-$(VERSION) $(NAME) $(NAME_OPAL_SUBMIT) *.buildroot *.spec*
