# Supplementary material for: AutoClickChem: Click Chemistry in Silico
Source: PLoS Comput Biol. 2012 Mar 15;8(3):e1002397. doi: 10.1371/journal.pcbi.1002397 (PMC3305364; doi:10.1371/journal.pcbi.1002397)
Supplement: Text S3 — Compressed file of the pymolecule source code. (TAR) [file pcbi.1002397.s004.tar › AutoClickChem_rocks_roll_1_0_0/src/autoclickchem-web/version.mk]

PKGROOT			= /var/www/html/autoclickchem
PKGROOT_OPAL_SUBMIT	= /opt/autoclickchem/opal_submit
NAME    		= autoclickchem-web
NAME_OPAL_SUBMIT	= autoclickchem-opal-submit
VERSION 		= 1.0.0
VERSION_OPAL_SUBMIT	= 1.0.0
RELEASE 		= 1
TARBALL_POSTFIX		= tar.bz2
