# Supplementary material for: AutoClickChem: Click Chemistry in Silico
Source: PLoS Comput Biol. 2012 Mar 15;8(3):e1002397. doi: 10.1371/journal.pcbi.1002397 (PMC3305364; doi:10.1371/journal.pcbi.1002397)
Supplement: Text S3 — Compressed file of the pymolecule source code. (TAR) [file pcbi.1002397.s004.tar › AutoClickChem_rocks_roll_1_0_0/src/opal-autoclickchem/version.mk]

NAME    = opal-autoclickchem
PKGROOT = /opt/opal/configs
VERSION = 1.0
RELEASE = 0
#PKGROOT_AUTOCLICKCHEM = /opt/autoclickchem
