# Supplementary material for: AutoClickChem: Click Chemistry in Silico
Source: PLoS Comput Biol. 2012 Mar 15;8(3):e1002397. doi: 10.1371/journal.pcbi.1002397 (PMC3305364; doi:10.1371/journal.pcbi.1002397)
Supplement: Text S4 — Compressed file of the AutoClickChem Rocks roll source code. (TAR) [file pcbi.1002397.s005.tar]

Archive with 3 entries (2 files):
- pymolecule_1_0_0
- pymolecule_1_0_0/pymolecule.py
- pymolecule_1_0_0/COPYING
